# Supplementary material for: Mangiferin and Taurine Ameliorate MSRV Infection by Suppressing NF-κB Signaling
Source: Microbiol Spectr. 2023 May 31;11(4):e05146-22. doi: 10.1128/spectrum.05146-22 (PMC10434205; doi:10.1128/spectrum.05146-22)
Supplement: Supplemental file 2 — Tables S1 to S3. Download spectrum.05146-22-s0002.xlsx, XLSX file, 0.5 MB [file spectrum.05146-22-s0002.xlsx]

## Sheet: Table s1
Table S1. Primer pairs of fish viruses used in this study
Primer name	Length of product	Prime Sequence	Annealing temperature	References
GCRV-II Nest-SP	408bp	5'- CGC GAT TTC ATA CCC TTT CT- 3'	56℃	Attoui, H., (2002)
GCRV-II Nest-Out P		5' -TAG CTG CCG TAC TTG GGA TGA- 3'
GCRV-II Nest-SP	363bp	5'- CGC GAT TTC ATA CCC TTT CT- 3'	56℃
GCRV-II Nest-In P		5' -CAT ACG ATC GCT CCC AAC TCC- 3'
SVC -F1	714bp	5' -TCTTGGAGCCAAATAGCTCARRTC- 3'	55℃	Ahne, W., (2002)
SVC- R2		5'- AGATGGTATGGACCCCAATACATHCANCAY- 3'
SVC- F1	606bp	5' -TCTTGGAGCCAAATAGCTCARRTC- 3'	55℃
SVC- R4		5'- CTGGGGTTTCCNCCTCAAAGYTGY- 3'
IHNV- F1	693bp	5'- AGAGATCCCTACACCAGAGAC- 3'	50℃	Qin, L.D., (2017)
IHNV- R2		5'- GGTGGTGTTGTTTCCGTGCAA- 3'
MSRV-F	372bp	5'- ATAAGGGTAGTTGAGAAGAAG- 3'	55℃	Lei, Y., (2015)
MSRV-R		5'- CTTCTTGTTGCTCTTCTTAAA- 3'
ISKNV-F	187bp	5'-GCATGTATGCTGTTTAGACA- 3'	55℃	Deng, M., (2019)
ISKNV-R		5'-AGCATCAAGCAGGCGATCTG- 3'
RGV-F1	531 bp	5'-GACTTGGCCACTTATGAC- 3'	60℃	Mao, J., (1997)
RGV-F2		5'-GTCTCTGGAGAAGAAGAA- 3'
RGNNV-F1	421bp	5'-CGT GTC AGT CAT GTG TCG CT-3'	56℃	Qin, Y.H., (2020)
RGNNV-F2		5'-CGAGTCAACACGGGTGAAGA-3'，

## Sheet: Table S2
Table S2 Fish viruses replicated efficiency in M. salmoides brain cells
Viruses		Virus titer（TCID50ml-1）			Mean value（TCID50ml-1）
	Abbreviation	Experiment 1	Experiment 2	Experiment 3	\
Micropterus salmoides rhabdovirus	MSRV	6.33	6.12	5.66	6.03667
Carp sprivivirus	SVCV	6.83	7.21	6.5	6.84667
Grass carp reovirus	GCRV	7.83	8	7.5	7.77667
Rana grylio virus	RGV	6.83	6.71	6.55	6.69667
Red-grouper nervous necrosis virus	RGNNV	7.1	7.23	7.83	7.38667
Infectious hematopoietic necrosis virus	IHNV	6.16	5.5	5.83	5.83

## Sheet: Table S3
Table S3 The DEGs of Micropterus salmoides brain cells (MSBr) after MSRV infection
ID	baseMean	baseMean_NC	baseMean_h24	foldChange(h24/NC)(h24/NC)(h24/NC)	log2FoldChange	pval	padj	Regulation	KEGG
gene-F2P79_024916	581.539	0.190053	1162.89	6118.77	12.579	1.1e-175	5.91e-172	Up Regulation	-
gene-F2P79_008085	911.264	0.560997	1821.97	3247.73	11.6652	4.54e-195	3.24e-191	Up Regulation	K10615
gene-F2P79_001681	222.166	0.196058	444.136	2265.33	11.1455	3.65e-39	8.8e-37	Up Regulation	-
gene-F2P79_012849	103.086	0.0950263	206.078	2168.64	11.0826	3.74e-43	1.03e-40	Up Regulation	K16367
gene-F2P79_001312	78.8009	0.101032	157.501	1558.92	10.6063	4.89e-27	5.29e-25	Up Regulation	-
gene-F2P79_013506	136.381	0.174886	272.587	1558.66	10.6061	2.42e-54	1.04e-51	Up Regulation	K06240
gene-F2P79_016593	75.7645	0.101032	151.428	1498.81	10.5496	2.05e-32	3.08e-30	Up Regulation	K05699
gene-F2P79_013334	130.891	0.174886	261.608	1495.88	10.5468	1.19e-52	4.63e-50	Up Regulation	-
gene-F2P79_011062	140.15	0.188475	280.112	1486.2	10.5374	9.09e-56	4.06e-53	Up Regulation	K04573
gene-F2P79_014395	65.0029	0.0950263	129.911	1367.1	10.4169	4.97e-28	5.72e-26	Up Regulation	K00182
gene-F2P79_017805	63.2673	0.0950263	126.44	1330.57	10.3778	3.31e-13	9.56e-12	Up Regulation	K04379
gene-F2P79_010546	244.729	0.386111	489.073	1266.66	10.3068	7.2e-88	9.65e-85	Up Regulation	-
gene-F2P79_006279	55.4015	0.0874429	110.716	1266.15	10.3062	4.81e-24	4.05e-22	Up Regulation	-
gene-F2P79_011760	55.4424	0.0950263	110.79	1165.88	10.1872	4.78e-24	4.04e-22	Up Regulation	K10336
gene-F2P79_009822	54.5673	0.0950263	109.04	1147.47	10.1642	1.16e-14	4.05e-13	Up Regulation	K04732
gene-F2P79_004686	231.295	0.437214	462.152	1057.04	10.0458	5.12e-83	5.49e-80	Up Regulation	-
gene-F2P79_002118	144.45	0.285079	288.616	1012.41	9.98357	5.32e-56	2.48e-53	Up Regulation	K08836
gene-F2P79_016813	50.4804	0.101032	100.86	998.298	9.96333	4.04e-22	2.76e-20	Up Regulation	K16316
gene-F2P79_008958	187.025	0.378527	373.672	987.173	9.94716	1.22e-69	1.14e-66	Up Regulation	K18405
gene-F2P79_023693	90.3402	0.188475	180.492	957.646	9.90335	7.46e-27	7.88e-25	Up Regulation	-
gene-F2P79_009102	40.6803	0.0874429	81.2731	929.442	9.86022	2.47e-14	8.25e-13	Up Regulation	K18273
gene-F2P79_013913	121.728	0.269912	243.186	900.981	9.81535	2.89e-22	2.01e-20	Up Regulation	K10174
gene-F2P79_005248	43.913	0.101032	87.725	868.291	9.76203	3.2e-11	7.01e-10	Up Regulation	K03728
gene-F2P79_022314	285.404	0.675617	570.133	843.87	9.72088	9.51e-54	4e-51	Up Regulation	-
gene-F2P79_018634	40.0528	0.0950263	80.0105	841.982	9.71765	2.29e-10	4.25e-09	Up Regulation	-
gene-F2P79_011341	36.5582	0.0874429	73.0289	835.162	9.70591	6.45e-16	2.6e-14	Up Regulation	K00714
gene-F2P79_010598	39.467	0.0950263	78.8389	829.653	9.69636	1.22e-12	3.28e-11	Up Regulation	K03334
gene-F2P79_015686	33.5089	0.0874429	66.9303	765.417	9.5801	1.1e-14	3.87e-13	Up Regulation	-
gene-F2P79_003963	72.4123	0.202064	144.623	715.728	9.48327	6.41e-30	8.43e-28	Up Regulation	K04668
gene-F2P79_024135	33.7377	0.0950263	67.3803	709.07	9.46978	6.65e-15	2.39e-13	Up Regulation	K19496
gene-F2P79_024743	31.0168	0.0874429	61.9462	708.419	9.46846	1.09e-13	3.34e-12	Up Regulation	-
gene-F2P79_001031	59.9204	0.174886	119.666	684.252	9.41838	1.66e-21	1.09e-19	Up Regulation	K18422
gene-F2P79_011581	34.3717	0.101032	68.6423	679.413	9.40814	3.75e-15	1.39e-13	Up Regulation	K08815
gene-F2P79_025400	29.4721	0.0874429	58.8568	673.088	9.39465	5.75e-13	1.6e-11	Up Regulation	-
gene-F2P79_000485	29.464	0.0874429	58.8405	672.902	9.39425	9.38e-07	9.08e-06	Up Regulation	K04712
gene-F2P79_004154	29.1687	0.0874429	58.2499	666.148	9.3797	6.04e-13	1.68e-11	Up Regulation	K16449
gene-F2P79_024918	120.009	0.36336	239.654	659.548	9.36533	3.82e-46	1.2e-43	Up Regulation	K04714
gene-F2P79_002819	31.1813	0.0950263	62.2675	655.266	9.35594	1.35e-10	2.61e-09	Up Regulation	K17391
gene-F2P79_002108	29.7232	0.0950263	59.3513	624.578	9.28674	5.52e-13	1.54e-11	Up Regulation	K16493
gene-F2P79_012528	599.994	1.98481	1198	603.585	9.23741	7.47e-68	5.52e-65	Up Regulation	K06578
gene-F2P79_002110	56.8396	0.188475	113.491	602.154	9.23399	1.05e-23	8.69e-22	Up Regulation	K16499
gene-F2P79_017660	28.6522	0.0950263	57.2094	602.038	9.23371	1.05e-12	2.85e-11	Up Regulation	-
gene-F2P79_009752	29.9508	0.101032	59.8006	591.899	9.20921	7.03e-06	5.54e-05	Up Regulation	-
gene-F2P79_014460	59.7545	0.202064	119.307	590.442	9.20565	5.02e-21	3.22e-19	Up Regulation	-
gene-F2P79_013310	56.0293	0.190053	111.869	588.619	9.20119	4.38e-19	2.44e-17	Up Regulation	K15494
gene-F2P79_015514	59.3626	0.202064	118.523	586.564	9.19614	1.24e-20	7.72e-19	Up Regulation	K00488
gene-F2P79_019655	25.0723	0.0874429	50.0571	572.455	9.16102	6.85e-08	8.35e-07	Up Regulation	-
gene-F2P79_012596	28.9169	0.101032	57.7328	571.432	9.15844	1.01e-12	2.74e-11	Up Regulation	-
gene-F2P79_007480	24.7817	0.0874429	49.476	565.81	9.14417	5.44e-11	1.14e-09	Up Regulation	-
gene-F2P79_014719	84.1702	0.303095	168.037	554.404	9.11479	1.27e-33	2.07e-31	Up Regulation	-
gene-F2P79_009679	294.821	1.09324	588.548	538.354	9.07241	1.88e-44	5.3e-42	Up Regulation	-
gene-F2P79_019466	27.1491	0.101032	54.1971	536.436	9.06726	1.75e-07	1.97e-06	Up Regulation	K09855
gene-F2P79_012823	25.1724	0.0950263	50.2498	528.799	9.04658	5.82e-08	7.2e-07	Up Regulation	K04278
gene-F2P79_018898	23.0428	0.0874429	45.9981	526.036	9.03902	3e-10	5.48e-09	Up Regulation	K13807
gene-F2P79_009521	76.2842	0.289506	152.279	525.995	9.0389	1.6e-30	2.19e-28	Up Regulation	-
gene-F2P79_025001	25.0105	0.0950263	49.926	525.391	9.03725	5.04e-06	4.12e-05	Up Regulation	K04282
gene-F2P79_010069	1133.82	4.77117	2262.86	474.278	8.88959	0	0	Up Regulation	K11220
gene-F2P79_011534	22.4074	0.0950263	44.7198	470.604	8.87837	1.4e-07	1.61e-06	Up Regulation	K14351
gene-F2P79_019543	23.7207	0.101032	47.3405	468.57	8.87212	1.67e-10	3.19e-09	Up Regulation	-
gene-F2P79_012732	126.642	0.547408	252.737	461.697	8.8508	6.7e-17	3e-15	Up Regulation	K08026
gene-F2P79_003753	45.0105	0.196058	89.8249	458.154	8.83969	1.62e-17	7.76e-16	Up Regulation	-
gene-F2P79_010986	19.8538	0.0874429	39.6202	453.098	8.82368	2.78e-05	0.000192895	Up Regulation	K04248
gene-F2P79_014549	39.997	0.182469	79.8116	437.398	8.7728	1.78e-16	7.63e-15	Up Regulation	-
gene-F2P79_006019	358.172	1.64359	714.7	434.84	8.76434	6.61e-61	3.94e-58	Up Regulation	K18267
gene-F2P79_014022	19.9747	0.0950263	39.8543	419.403	8.71219	6.73e-08	8.23e-07	Up Regulation	K05473
gene-F2P79_010870	18.3508	0.0874429	36.6142	418.722	8.70985	2.88e-08	3.8e-07	Up Regulation	K06052
gene-F2P79_009677	54.5834	0.262329	108.905	415.146	8.69747	1.01e-21	6.77e-20	Up Regulation	K19947
gene-F2P79_013689	37.7008	0.182469	75.2191	412.229	8.6873	1.58e-15	6.12e-14	Up Regulation	K04601
gene-F2P79_000175	19.9987	0.101032	39.8963	394.889	8.6253	2.68e-08	3.56e-07	Up Regulation	K20197
gene-F2P79_016764	56.3404	0.285079	112.396	394.261	8.62301	1.32e-22	9.49e-21	Up Regulation	K04949
gene-F2P79_001181	17.1817	0.0874429	34.2759	391.981	8.61464	1.95e-05	0.000139599	Up Regulation	-
gene-F2P79_002621	18.3867	0.0950263	36.6783	385.98	8.59238	2.36e-07	2.6e-06	Up Regulation	K19928
gene-F2P79_015724	18.0286	0.0950263	35.9622	378.445	8.56394	4.87e-08	6.17e-07	Up Regulation	K19600
gene-F2P79_018411	34.4349	0.182469	68.6874	376.433	8.55625	1.27e-09	2.12e-08	Up Regulation	K11439
gene-F2P79_017056	67.4256	0.357355	134.494	376.359	8.55597	2.58e-26	2.58e-24	Up Regulation	K04665
gene-F2P79_011501	17.6063	0.0950263	35.1175	369.556	8.52965	8.4e-08	1.01e-06	Up Regulation	K12488
gene-F2P79_002849	173.571	0.937946	346.204	369.108	8.5279	2.8e-59	1.54e-56	Up Regulation	K04837
gene-F2P79_011038	210.826	1.1536	420.499	364.511	8.50982	1.93e-69	1.65e-66	Up Regulation	K19989
gene-F2P79_017504	50.0441	0.285079	99.803	350.089	8.45158	6.97e-20	4.14e-18	Up Regulation	-
gene-F2P79_008526	104.1	0.59418	207.606	349.4	8.44873	1.46e-38	3.29e-36	Up Regulation	K09034
gene-F2P79_009957	15.2629	0.0874429	30.4384	348.095	8.44334	8.2e-07	8.02e-06	Up Regulation	-
gene-F2P79_006510	458.335	2.65412	914.016	344.377	8.42784	9.48e-123	2.54e-119	Up Regulation	-
gene-F2P79_001055	17.4229	0.101032	34.7448	343.899	8.42584	0.000759161	0.003629	Up Regulation	K04201
gene-F2P79_016465	31.8727	0.190053	63.5552	334.409	8.38547	1.23e-10	2.41e-09	Up Regulation	-
gene-F2P79_003960	44.2768	0.269912	88.2836	327.083	8.35351	1.43e-17	6.95e-16	Up Regulation	K10299
gene-F2P79_007961	47.0332	0.291084	93.7754	322.159	8.33163	1.01e-18	5.47e-17	Up Regulation	-
gene-F2P79_004889	14.1148	0.0874429	28.1422	321.835	8.33018	2.55e-06	2.22e-05	Up Regulation	-
gene-F2P79_004234	16.2525	0.101032	32.404	320.73	8.32522	2.7e-07	2.94e-06	Up Regulation	-
gene-F2P79_023878	15.2796	0.0950263	30.4642	320.587	8.32457	8.18e-07	8.01e-06	Up Regulation	-
gene-F2P79_000874	15.1415	0.0950263	30.1881	317.681	8.31143	8.36e-07	8.16e-06	Up Regulation	-
gene-F2P79_018403	672.49	4.22407	1340.76	317.409	8.3102	4.94e-90	7.56e-87	Up Regulation	K16882
gene-F2P79_011328	130.575	0.832487	260.317	312.698	8.28862	5.13e-46	1.57e-43	Up Regulation	K00164
gene-F2P79_014000	115.472	0.73746	230.206	312.16	8.28614	2.36e-41	6.03e-39	Up Regulation	-
gene-F2P79_014317	150.731	0.963546	300.499	311.867	8.28479	4.31e-52	1.62e-49	Up Regulation	K20493
gene-F2P79_016312	15.5684	0.101032	31.0359	307.189	8.26298	4.86e-07	4.98e-06	Up Regulation	-
gene-F2P79_005335	57.3643	0.376949	114.352	303.361	8.24489	2e-11	4.5e-10	Up Regulation	-
gene-F2P79_004199	15.2697	0.101032	30.4384	301.276	8.23494	8.19e-07	8.02e-06	Up Regulation	K15208
gene-F2P79_009100	41.8318	0.277496	83.3861	300.495	8.2312	1.24e-16	5.36e-15	Up Regulation	K10401
gene-F2P79_001679	28.6034	0.190053	57.0168	300.005	8.22884	6.37e-12	1.54e-10	Up Regulation	-
gene-F2P79_009408	30.1717	0.202064	60.1414	297.636	8.21741	2e-12	5.22e-11	Up Regulation	K11153
gene-F2P79_002949	30.1011	0.202064	60.0002	296.937	8.21401	6.1e-10	1.07e-08	Up Regulation	K04862
gene-F2P79_016409	143.077	0.960696	285.193	296.86	8.21364	2e-45	5.87e-43	Up Regulation	K10359
gene-F2P79_024466	29.7848	0.202064	59.3676	293.807	8.19872	2.11e-12	5.49e-11	Up Regulation	-
gene-F2P79_006821	14.7109	0.101032	29.3207	290.213	8.18097	1.44e-06	1.33e-05	Up Regulation	K08623
gene-F2P79_003758	12.6953	0.0874429	25.3031	289.368	8.17676	1.33e-05	9.85e-05	Up Regulation	K13576
gene-F2P79_006416	26.0464	0.182469	51.9103	284.488	8.15222	9.49e-11	1.9e-09	Up Regulation	K12333
gene-F2P79_000336	40.462	0.283501	80.6406	284.445	8.15201	2.62e-13	7.65e-12	Up Regulation	K04702
gene-F2P79_000538	14.2453	0.101032	28.3895	280.995	8.1344	2.5e-06	2.19e-05	Up Regulation	K08204
gene-F2P79_018575	67.3767	0.477981	134.275	280.922	8.13403	9.72e-23	7.16e-21	Up Regulation	-
gene-F2P79_016411	14.136	0.101032	28.1711	278.834	8.12326	2.54e-06	2.22e-05	Up Regulation	K03084
gene-F2P79_016937	26.3625	0.188475	52.5366	278.746	8.12281	8.11e-09	1.19e-07	Up Regulation	K04882
gene-F2P79_000602	12.1976	0.0874429	24.3078	277.985	8.11886	1.43e-05	0.000105583	Up Regulation	K12665
gene-F2P79_018390	26.2292	0.188475	52.2699	277.331	8.11547	9.24e-11	1.85e-09	Up Regulation	-
gene-F2P79_011507	12.0097	0.0874429	23.9319	273.686	8.09638	2.37e-05	0.000166809	Up Regulation	-
gene-F2P79_019806	24.9529	0.182469	49.7233	272.502	8.09012	2.82e-10	5.18e-09	Up Regulation	K01769
gene-F2P79_009676	36.6849	0.269912	73.0998	270.828	8.08123	1.51e-14	5.23e-13	Up Regulation	K19947
gene-F2P79_013762	13.6591	0.101032	27.2172	269.392	8.07356	0.000174516	0.000993342	Up Regulation	-
gene-F2P79_012692	13.6158	0.101032	27.1306	268.535	8.06897	4.43e-06	3.67e-05	Up Regulation	-
gene-F2P79_002585	12.6944	0.0950263	25.2937	266.176	8.05623	0.00140371	0.0062266	Up Regulation	-
gene-F2P79_015442	13.4376	0.101032	26.7741	265.007	8.04989	4.56e-06	3.76e-05	Up Regulation	-
gene-F2P79_012846	25.0604	0.188475	49.9322	264.928	8.04946	2.3e-09	3.66e-08	Up Regulation	K04213
gene-F2P79_003656	64.677	0.493148	128.861	261.303	8.02958	1.76e-24	1.52e-22	Up Regulation	K17988
gene-F2P79_015920	22.5549	0.174886	44.935	256.939	8.00528	2.57e-09	4.06e-08	Up Regulation	-
gene-F2P79_012267	38.2993	0.29709	76.3016	256.83	8.00467	3.09e-15	1.17e-13	Up Regulation	-
gene-F2P79_000606	64.6381	0.505159	128.771	254.912	7.99386	1.77e-24	1.52e-22	Up Regulation	K09324
gene-F2P79_020290	119.882	0.939524	238.825	254.198	7.98981	1.41e-41	3.69e-39	Up Regulation	-
gene-F2P79_013847	21.8901	0.174886	43.6052	249.336	7.96194	3.79e-05	0.000253679	Up Regulation	-
gene-F2P79_012628	10.9259	0.0874429	21.7643	248.897	7.95941	0.0218558	0.0662569	Up Regulation	K04975
gene-F2P79_002985	21.7216	0.174886	43.2683	247.409	7.95075	7.35e-09	1.08e-07	Up Regulation	K05853
gene-F2P79_002976	11.7631	0.0950263	23.4311	246.575	7.94588	0.00668334	0.0241524	Up Regulation	-
gene-F2P79_007355	254.583	2.08396	507.083	243.326	7.92675	5.31e-58	2.71e-55	Up Regulation	K10383
gene-F2P79_017400	12.3281	0.101032	24.5551	243.043	7.92507	1.4e-05	0.000103631	Up Regulation	K09195
gene-F2P79_016514	55.1472	0.452381	109.842	242.809	7.92368	1.57e-20	9.69e-19	Up Regulation	K08618
gene-F2P79_003060	10.5999	0.0874429	21.1123	241.441	7.91553	8.59e-05	0.0005269	Up Regulation	K12558
gene-F2P79_014275	33.6152	0.277496	66.9529	241.276	7.91454	3.58e-13	1.03e-11	Up Regulation	-
gene-F2P79_011533	46.6327	0.386111	92.8792	240.551	7.9102	8.3e-18	4.14e-16	Up Regulation	K11146
gene-F2P79_010036	10.5227	0.0874429	20.9579	239.676	7.90494	0.0133946	0.043684	Up Regulation	-
gene-F2P79_004925	12.1561	0.101032	24.2112	239.639	7.90472	0.000713056	0.00343543	Up Regulation	-
gene-F2P79_003123	186.2	1.56079	370.839	237.598	7.89238	1.67e-58	8.94e-56	Up Regulation	K04459
gene-F2P79_025584	11.1625	0.0950263	22.23	233.935	7.86996	4.34e-05	0.000285417	Up Regulation	K08510
gene-F2P79_009460	153.895	1.33765	306.452	229.098	7.83982	3.42e-50	1.2e-47	Up Regulation	K08209
gene-F2P79_002268	10.8927	0.0950263	21.6903	228.256	7.83451	7.27e-05	0.000453172	Up Regulation	-
gene-F2P79_014991	72.5219	0.633272	144.41	228.038	7.83313	7.56e-20	4.46e-18	Up Regulation	K19721
gene-F2P79_007195	10.8654	0.0950263	21.6357	227.681	7.83087	7.3e-05	0.000454615	Up Regulation	K06580
gene-F2P79_020081	61.8682	0.547408	123.189	225.041	7.81404	1.77e-17	8.44e-16	Up Regulation	K12393
gene-F2P79_015962	21.2939	0.190053	42.3978	223.085	7.80145	1.24e-08	1.75e-07	Up Regulation	K16629
gene-F2P79_017683	11.2072	0.101032	22.3134	220.856	7.78696	4.31e-05	0.000283734	Up Regulation	-
gene-F2P79_011206	10.4142	0.0950263	20.7333	218.185	7.76941	0.000125525	0.000741049	Up Regulation	-
gene-F2P79_009523	19.0287	0.174886	37.8826	216.613	7.75898	1.52e-06	1.39e-05	Up Regulation	K15985
gene-F2P79_008132	51.9606	0.479559	103.442	215.702	7.75289	3.3e-19	1.86e-17	Up Regulation	-
gene-F2P79_019659	18.9421	0.174886	37.7093	215.622	7.75236	1.1e-07	1.29e-06	Up Regulation	-
gene-F2P79_019686	38.572	0.357355	76.7867	214.875	7.74735	1.96e-13	5.82e-12	Up Regulation	-
gene-F2P79_012863	106.862	0.998307	212.725	213.086	7.73529	1.27e-36	2.53e-34	Up Regulation	-
gene-F2P79_016660	20.1926	0.190053	40.1951	211.494	7.72448	3.46e-07	3.66e-06	Up Regulation	K11849
gene-F2P79_014452	9.27667	0.0874429	18.4659	211.177	7.72231	0.000558101	0.00277883	Up Regulation	K17631
gene-F2P79_005527	29.3167	0.277496	58.356	210.295	7.71627	1.56e-11	3.56e-10	Up Regulation	K00731
gene-F2P79_000363	9.20764	0.0874429	18.3278	209.598	7.71148	0.000386807	0.00200806	Up Regulation	K01081
gene-F2P79_012539	9.19165	0.0874429	18.2959	209.232	7.70896	0.00587794	0.0216881	Up Regulation	-
gene-F2P79_012807	19.7983	0.188475	39.4081	209.09	7.70798	3.89e-08	5.02e-07	Up Regulation	K09365
gene-F2P79_000940	30.3601	0.289506	60.4307	208.737	7.70554	3.81e-08	4.93e-07	Up Regulation	-
gene-F2P79_012265	19.8666	0.190053	39.5431	208.064	7.70088	1.74e-07	1.96e-06	Up Regulation	K11982
gene-F2P79_002844	520.978	5.01715	1036.94	206.679	7.69124	1.35e-69	1.21e-66	Up Regulation	K05414
gene-F2P79_002219	30.9979	0.303095	61.6927	203.542	7.66918	3.17e-12	8.03e-11	Up Regulation	K06480
gene-F2P79_006397	8.90108	0.0874429	17.7147	202.586	7.66239	0.0527524	0.138948	Nodiff	K05512
gene-F2P79_016226	9.60491	0.0950263	19.1148	201.153	7.65215	0.000227208	0.00125139	Up Regulation	K19995
gene-F2P79_014406	9.58892	0.0950263	19.0828	200.816	7.64973	0.122969	0.275821	Nodiff	-
gene-F2P79_012109	44.7304	0.444798	89.016	200.127	7.64477	1.62e-16	6.99e-15	Up Regulation	-
gene-F2P79_023320	10.1344	0.101032	20.1678	199.619	7.6411	0.0937482	0.221453	Nodiff	-
gene-F2P79_005669	55.4715	0.554991	110.388	198.901	7.6359	6.1e-20	3.64e-18	Up Regulation	-
gene-F2P79_000181	10.0849	0.101032	20.0687	198.637	7.63399	0.00189464	0.00813672	Up Regulation	K08155
gene-F2P79_017868	115.184	1.15518	229.213	198.423	7.63243	2.14e-38	4.68e-36	Up Regulation	K10483
gene-F2P79_006153	9.47313	0.0950263	18.8512	198.379	7.63212	0.0347958	0.0983609	Up Regulation	K05664
gene-F2P79_005868	62.4751	0.627267	124.323	198.198	7.6308	2.31e-22	1.62e-20	Up Regulation	-
gene-F2P79_000282	10.0591	0.101032	20.0172	198.128	7.63029	0.000132259	0.000777161	Up Regulation	-
gene-F2P79_000236	9.37207	0.0950263	18.6491	196.252	7.61656	0.011213	0.0377348	Up Regulation	-
gene-F2P79_000577	82.5005	0.836914	164.164	196.154	7.61584	1.86e-15	7.12e-14	Up Regulation	K08186
gene-F2P79_019342	25.7876	0.262329	51.3129	195.605	7.6118	6.15e-10	1.08e-08	Up Regulation	K09402
gene-F2P79_009645	17.8715	0.182469	35.5606	194.885	7.60648	3.27e-07	3.49e-06	Up Regulation	-
gene-F2P79_024879	8.50916	0.0874429	16.9309	193.622	7.5971	0.000686046	0.00332398	Up Regulation	K06240
gene-F2P79_000188	126.545	1.30131	251.789	193.49	7.59611	5.91e-41	1.47e-38	Up Regulation	-
gene-F2P79_013653	9.197	0.0950263	18.299	192.567	7.58922	0.000387389	0.00201059	Up Regulation	-
gene-F2P79_024060	9.1697	0.0950263	18.2444	191.993	7.58491	0.000388887	0.00201496	Up Regulation	-
gene-F2P79_006857	27.7811	0.289506	55.2728	190.921	7.57683	7.58e-11	1.55e-09	Up Regulation	K12321
gene-F2P79_012751	27.7667	0.289506	55.2439	190.821	7.57608	7.59e-11	1.55e-09	Up Regulation	K04203
gene-F2P79_015574	8.38396	0.0874429	16.6805	190.759	7.5756	0.00069821	0.00337757	Up Regulation	-
gene-F2P79_005662	16.6763	0.174886	33.1778	189.711	7.56766	9.75e-07	9.39e-06	Up Regulation	K06055
gene-F2P79_003610	9.05737	0.0950263	18.0197	189.629	7.56703	0.002098	0.00885741	Up Regulation	-
gene-F2P79_011407	26.935	0.283501	53.5865	189.017	7.56237	4.94e-07	5.05e-06	Up Regulation	K08121
gene-F2P79_002975	1558.62	16.4612	3100.79	188.37	7.55742	0	0	Up Regulation	K12649
gene-F2P79_023226	45.3987	0.481137	90.3163	187.714	7.55239	4.12e-13	1.17e-11	Up Regulation	K15620
gene-F2P79_024644	18.9893	0.202064	37.7765	186.953	7.54654	3.34e-07	3.54e-06	Up Regulation	K06530
gene-F2P79_001251	18.9604	0.202064	37.7188	186.668	7.54433	1.11e-07	1.3e-06	Up Regulation	-
gene-F2P79_007999	781.592	8.36441	1554.82	185.885	7.53827	1.32e-149	5.68e-146	Up Regulation	-
gene-F2P79_015543	8.87913	0.0950263	17.6632	185.877	7.53821	0.000405408	0.00209246	Up Regulation	-
gene-F2P79_014808	32.4408	0.349771	64.5318	184.497	7.52745	1.16e-10	2.29e-09	Up Regulation	K12302
gene-F2P79_000185	43.9909	0.475132	87.5067	184.174	7.52492	2.76e-16	1.14e-14	Up Regulation	K13811
gene-F2P79_017859	8.01778	0.0874429	15.9481	182.383	7.51083	0.0015487	0.00679261	Up Regulation	-
gene-F2P79_012910	31.9924	0.349771	63.635	181.933	7.50726	0.00145974	0.00644461	Up Regulation	K10467
gene-F2P79_012697	7.93432	0.0874429	15.7812	180.474	7.49565	0.00119295	0.00537642	Up Regulation	K12012
gene-F2P79_021432	8.60773	0.0950263	17.1204	180.165	7.49318	0.000676704	0.00328689	Up Regulation	K00312
gene-F2P79_009954	17.7324	0.196058	35.2687	179.889	7.49097	0.000437874	0.00224328	Up Regulation	K08123
gene-F2P79_002969	24.3383	0.269912	48.4067	179.342	7.48657	1.85e-09	3e-08	Up Regulation	K15370
gene-F2P79_016873	8.55312	0.0950263	17.0112	179.016	7.48394	0.000681854	0.00330816	Up Regulation	K01510
gene-F2P79_003046	9.08768	0.101032	18.0743	178.897	7.48299	0.0121965	0.0404224	Up Regulation	-
gene-F2P79_010914	16.3365	0.182469	32.4905	178.06	7.47622	1.02e-06	9.74e-06	Up Regulation	K19328
gene-F2P79_005563	8.41506	0.0950263	16.7351	176.11	7.46033	0.000695157	0.00336508	Up Regulation	K17510
gene-F2P79_005556	33.9889	0.386111	67.5918	175.058	7.45169	9.99e-09	1.43e-07	Up Regulation	K07531
gene-F2P79_016219	65.3177	0.743466	129.892	174.711	7.44883	1.93e-21	1.25e-19	Up Regulation	K04147
gene-F2P79_002971	17.7273	0.202064	35.2525	174.462	7.44677	3.34e-07	3.54e-06	Up Regulation	K04907
gene-F2P79_017568	32.6417	0.372522	64.9109	174.247	7.44499	0.000986729	0.00455626	Up Regulation	K08001
gene-F2P79_013573	128.224	1.46576	254.982	173.959	7.4426	4.16e-14	1.35e-12	Up Regulation	-
gene-F2P79_014341	50.4134	0.580591	100.246	172.662	7.43181	2.53e-17	1.19e-15	Up Regulation	-
gene-F2P79_004130	8.66845	0.101032	17.2359	170.598	7.41446	0.0179449	0.056255	Up Regulation	K17693
gene-F2P79_005775	42.1635	0.49157	83.8354	170.546	7.41402	3.41e-08	4.45e-07	Up Regulation	K10356
gene-F2P79_015077	8.62672	0.101032	17.1524	169.772	7.40746	0.00252792	0.0104662	Up Regulation	K08034
gene-F2P79_007838	50.7862	0.600185	100.972	168.235	7.39434	7.76e-18	3.89e-16	Up Regulation	K03990
gene-F2P79_006746	95.1568	1.12484	189.189	168.191	7.39396	1.87e-31	2.58e-29	Up Regulation	K02166
gene-F2P79_015100	8.54325	0.101032	16.9855	168.12	7.39335	0.000682791	0.00331046	Up Regulation	K05208
gene-F2P79_000347	31.5758	0.380105	62.7715	165.142	7.36757	1.07e-11	2.49e-10	Up Regulation	K07299
gene-F2P79_022489	1537.91	18.5638	3057.25	164.689	7.3636	3.54e-68	2.71e-65	Up Regulation	-
gene-F2P79_000837	75.055	0.910768	149.199	163.817	7.35594	3.64e-14	1.19e-12	Up Regulation	K19491
gene-F2P79_016080	479.605	5.83091	953.38	163.504	7.35319	1.01e-108	1.81e-105	Up Regulation	K17592
gene-F2P79_008990	7.81447	0.0950263	15.5339	163.47	7.35288	0.00586023	0.0216264	Up Regulation	K08648
gene-F2P79_008237	8.30071	0.101032	16.5004	163.319	7.35155	0.081348	0.198182	Nodiff	K07427
gene-F2P79_025648	22.6039	0.275918	44.9319	162.845	7.34736	9.07e-09	1.31e-07	Up Regulation	K10149
gene-F2P79_013475	31.9191	0.392116	63.4462	161.804	7.33811	3.62e-08	4.71e-07	Up Regulation	-
gene-F2P79_013507	97.0783	1.19437	192.962	161.56	7.33593	3.86e-19	2.16e-17	Up Regulation	K01365
gene-F2P79_025322	21.3012	0.262329	42.3401	161.401	7.33451	4.21e-08	5.39e-07	Up Regulation	-
gene-F2P79_015019	82.4722	1.02381	163.921	160.108	7.3229	1.56e-27	1.72e-25	Up Regulation	K04358
gene-F2P79_010737	22.1262	0.277496	43.9749	158.471	7.30807	1.52e-08	2.12e-07	Up Regulation	K10093
gene-F2P79_011492	7.47248	0.0950263	14.8499	156.272	7.28791	0.00570179	0.0211022	Up Regulation	-
gene-F2P79_019412	7.47248	0.0950263	14.8499	156.272	7.28791	0.00570179	0.0211022	Up Regulation	K06456
gene-F2P79_022490	13.7233	0.174886	27.2718	155.94	7.28485	4.24e-05	0.00027967	Up Regulation	K09197
gene-F2P79_024838	7.89938	0.101032	15.6977	155.374	7.2796	0.00119866	0.00539987	Up Regulation	K05215
gene-F2P79_021606	78.7903	1.0118	156.569	154.743	7.27373	1.76e-12	4.62e-11	Up Regulation	-
gene-F2P79_014694	34.6013	0.444798	68.7577	154.582	7.27223	1.61e-12	4.25e-11	Up Regulation	-
gene-F2P79_008064	7.36327	0.0950263	14.6315	153.973	7.26654	0.00206797	0.00875131	Up Regulation	-
gene-F2P79_022370	74.0739	0.955962	147.192	153.972	7.26653	8.7e-25	7.7e-23	Up Regulation	K08131
gene-F2P79_003812	37.2176	0.481137	73.954	153.707	7.26404	2.02e-13	5.97e-12	Up Regulation	K08048
gene-F2P79_005872	6.71404	0.0874429	13.3406	152.564	7.25327	0.122224	0.274737	Nodiff	-
gene-F2P79_009438	19.7806	0.262329	39.2989	149.808	7.22697	1.26e-07	1.46e-06	Up Regulation	-
gene-F2P79_003583	14.3155	0.190053	28.441	149.648	7.22543	0.0013131	0.00586976	Up Regulation	K00669
gene-F2P79_012597	55.7353	0.741888	110.729	149.253	7.22161	2.85e-19	1.62e-17	Up Regulation	-
gene-F2P79_010738	49.5832	0.663606	98.5027	148.435	7.21369	2.04e-17	9.64e-16	Up Regulation	K10093
gene-F2P79_017326	64.8327	0.868519	128.797	148.295	7.21232	2.47e-16	1.04e-14	Up Regulation	-
gene-F2P79_009999	32.7675	0.444798	65.0903	146.337	7.19315	7.53e-12	1.8e-10	Up Regulation	-
gene-F2P79_003942	21.5627	0.29709	42.8283	144.159	7.17152	2.58e-08	3.43e-07	Up Regulation	-
gene-F2P79_003961	39.9329	0.551835	79.3139	143.728	7.16719	5.02e-14	1.61e-12	Up Regulation	K02329
gene-F2P79_002624	6.78687	0.0950263	13.4787	141.842	7.14814	0.108898	0.2501	Nodiff	-
gene-F2P79_019395	6.774	0.0950263	13.453	141.571	7.14538	0.00358251	0.0141491	Up Regulation	K16671
gene-F2P79_020067	6.18249	0.0874429	12.2775	140.406	7.13347	0.00618527	0.0226543	Up Regulation	K12800
gene-F2P79_006772	6.15519	0.0874429	12.2229	139.782	7.12703	0.00620617	0.022704	Up Regulation	-
gene-F2P79_012584	353.391	5.02916	701.753	139.537	7.1245	1.18e-44	3.37e-42	Up Regulation	-
gene-F2P79_022940	6.12789	0.0874429	12.1683	139.158	7.12058	0.0062272	0.0227729	Up Regulation	-
gene-F2P79_024545	899.437	12.9064	1785.97	138.378	7.11247	1.18e-148	4.21e-145	Up Regulation	K10402
gene-F2P79_012780	13.0862	0.188475	25.984	137.865	7.10711	2.5e-05	0.000175105	Up Regulation	K00408
gene-F2P79_014237	51.2319	0.74031	101.723	137.407	7.10231	3.96e-13	1.13e-11	Up Regulation	K01810
gene-F2P79_002593	24.0877	0.349771	47.8255	136.734	7.09522	5.73e-09	8.63e-08	Up Regulation	K12320
gene-F2P79_017399	56.0627	0.821747	111.304	135.448	7.08159	8.28e-19	4.5e-17	Up Regulation	K08834
gene-F2P79_012533	11.819	0.174886	23.4631	134.163	7.06784	7.33e-05	0.000456418	Up Regulation	K14214
gene-F2P79_004367	57.3344	0.850503	113.818	133.825	7.0642	8e-14	2.5e-12	Up Regulation	K08041
gene-F2P79_017193	6.38051	0.0950263	12.666	133.289	7.05842	0.00603751	0.0222004	Up Regulation	K06843
gene-F2P79_001664	6.7497	0.101032	13.3984	132.615	7.0511	0.00359371	0.0141829	Up Regulation	K05262
gene-F2P79_013488	12.6358	0.190053	25.0816	131.972	7.04409	4.2e-05	0.000277103	Up Regulation	K06097
gene-F2P79_008145	6.31148	0.0950263	12.5279	131.836	7.04261	0.00608827	0.0223678	Up Regulation	K05217
gene-F2P79_012522	13.382	0.202064	26.562	131.454	7.03841	9.41e-05	0.000572647	Up Regulation	K08760
gene-F2P79_012542	12.952	0.196058	25.7079	131.124	7.03479	2.54e-05	0.000177674	Up Regulation	K04945
gene-F2P79_002573	30.7791	0.46597	61.0922	131.107	7.03461	6.93e-06	5.48e-05	Up Regulation	-
gene-F2P79_005397	5.77458	0.0874429	11.4617	131.077	7.03427	0.0104081	0.0353927	Up Regulation	-
gene-F2P79_013710	6.18784	0.0950263	12.2807	129.234	7.01385	0.0208147	0.0636591	Up Regulation	-
gene-F2P79_011613	5.67669	0.0874429	11.2659	128.838	7.00941	0.0105266	0.0356995	Up Regulation	-
gene-F2P79_003125	35.7549	0.551835	70.9579	128.585	7.00658	1.04e-08	1.49e-07	Up Regulation	-
gene-F2P79_020374	6.10438	0.0950263	12.1137	127.478	6.9941	0.00624541	0.0228278	Up Regulation	-
gene-F2P79_021738	5.60921	0.0874429	11.131	127.294	6.99202	0.0106099	0.0359535	Up Regulation	-
gene-F2P79_002111	22.4256	0.349771	44.5014	127.23	6.99129	4.18e-08	5.36e-07	Up Regulation	K04358
gene-F2P79_000182	18.1638	0.285079	36.0425	126.43	6.9822	5.98e-07	6.02e-06	Up Regulation	K20007
gene-F2P79_001977	12.8442	0.202064	25.4864	126.13	6.97877	2.57e-05	0.000179789	Up Regulation	K08129
gene-F2P79_025194	11.882	0.188475	23.5755	125.086	6.96677	7.28e-05	0.000453838	Up Regulation	-
gene-F2P79_016383	72.5067	1.15202	143.861	124.877	6.96437	3.16e-23	2.46e-21	Up Regulation	K16470
gene-F2P79_022409	46.8112	0.749471	92.8729	123.918	6.95324	6.96e-16	2.79e-14	Up Regulation	K09191
gene-F2P79_001148	17.1355	0.277496	33.9936	122.501	6.93665	1.67e-06	1.52e-05	Up Regulation	-
gene-F2P79_007092	10.7543	0.174886	21.3338	121.987	6.93059	0.000282495	0.00152031	Up Regulation	-
gene-F2P79_002597	6.20372	0.101032	12.3064	121.807	6.92846	0.00616911	0.0226106	Up Regulation	K17854
gene-F2P79_005629	6.20372	0.101032	12.3064	121.807	6.92846	0.00616911	0.0226106	Up Regulation	-
gene-F2P79_005463	95.2158	1.55172	188.88	121.723	6.92746	4.55e-18	2.31e-16	Up Regulation	-
gene-F2P79_006918	5.8201	0.0950263	11.5452	121.495	6.92475	0.0103538	0.035225	Up Regulation	K12475
gene-F2P79_003071	11.4998	0.188475	22.8111	121.03	6.91922	0.000120875	0.000716158	Up Regulation	K13882
gene-F2P79_014071	17.7172	0.291084	35.1433	120.732	6.91567	9.93e-07	9.53e-06	Up Regulation	K13761
gene-F2P79_010239	5.77681	0.0950263	11.4586	120.583	6.91389	0.0462776	0.124824	Up Regulation	-
gene-F2P79_023039	5.2832	0.0874429	10.479	119.838	6.90494	0.0319737	0.0915915	Up Regulation	K01059
gene-F2P79_010076	5.73664	0.0950263	11.3783	119.738	6.90374	0.0104537	0.0355041	Up Regulation	K08809
gene-F2P79_009696	43.4746	0.720715	86.2284	119.643	6.90259	2.79e-08	3.7e-07	Up Regulation	K19013
gene-F2P79_015459	17.1892	0.285079	34.0933	119.593	6.90198	0.000631428	0.00308727	Up Regulation	-
gene-F2P79_014810	5.72221	0.0950263	11.3494	119.434	6.90007	0.0104711	0.0355508	Up Regulation	K16360
gene-F2P79_002102	12.0943	0.202064	23.9865	118.708	6.89127	7.11e-05	0.000444821	Up Regulation	K16493
gene-F2P79_002576	5.19974	0.0874429	10.312	117.929	6.88177	0.0177904	0.0559262	Up Regulation	K10352
gene-F2P79_015297	46.1727	0.776649	91.5688	117.902	6.88145	1.77e-15	6.8e-14	Up Regulation	-
gene-F2P79_012517	56.469	0.950263	111.988	117.849	6.8808	1.26e-10	2.47e-09	Up Regulation	K08797
gene-F2P79_012578	65.5945	1.11125	130.078	117.055	6.87104	8.45e-21	5.33e-19	Up Regulation	-
gene-F2P79_005552	23.8418	0.404127	47.2795	116.992	6.87026	0.00478314	0.0180972	Up Regulation	K09863
gene-F2P79_020340	5.15801	0.0874429	10.2286	116.974	6.87005	0.0178708	0.0561284	Up Regulation	K09309
gene-F2P79_005604	5.14358	0.0874429	10.1997	116.644	6.86597	0.0184399	0.0575878	Up Regulation	K19906
gene-F2P79_009039	17.4729	0.29709	34.6487	116.627	6.86576	1.02e-06	9.74e-06	Up Regulation	K17455
gene-F2P79_008794	42.8192	0.729877	84.9086	116.333	6.86211	2.1e-14	7.07e-13	Up Regulation	-
gene-F2P79_007235	55.8047	0.954691	110.655	115.906	6.85682	3.61e-18	1.86e-16	Up Regulation	K18263
gene-F2P79_010660	133.997	2.29519	265.699	115.763	6.85504	1.34e-38	3.04e-36	Up Regulation	-
gene-F2P79_020850	28.3124	0.49157	56.1332	114.192	6.83531	4.14e-05	0.000273442	Up Regulation	K01415
gene-F2P79_007588	5.03437	0.0874429	9.9813	114.147	6.83474	0.0181133	0.0567247	Up Regulation	K17047
gene-F2P79_018026	17.4069	0.303095	34.5106	113.861	6.83113	1.03e-06	9.8e-06	Up Regulation	-
gene-F2P79_019848	37.9054	0.662028	75.1488	113.513	6.82671	6.4e-13	1.77e-11	Up Regulation	K08112
gene-F2P79_004778	5.76694	0.101032	11.4329	113.161	6.82223	0.0104172	0.0354182	Up Regulation	K05034
gene-F2P79_005042	134.424	2.36904	266.479	112.484	6.81358	1.52e-38	3.39e-36	Up Regulation	-
gene-F2P79_003760	10.3471	0.182469	20.5117	112.412	6.81265	0.000345442	0.00181276	Up Regulation	K04322
gene-F2P79_006367	5.71078	0.101032	11.3205	112.049	6.80799	0.0289424	0.08434	Up Regulation	-
gene-F2P79_014584	44.873	0.794665	88.9513	111.936	6.80652	2.06e-12	5.36e-11	Up Regulation	K01115
gene-F2P79_022515	62.8938	1.11441	124.673	111.874	6.80573	5.57e-20	3.34e-18	Up Regulation	K01596
gene-F2P79_001430	9.81177	0.174886	19.4486	111.208	6.79711	0.00057917	0.00286576	Up Regulation	-
gene-F2P79_008206	5.32873	0.0950263	10.5624	111.153	6.7964	0.122579	0.275267	Nodiff	K05195
gene-F2P79_003067	36.8758	0.668034	73.0835	109.401	6.77348	2.64e-12	6.79e-11	Up Regulation	K15009
gene-F2P79_017322	5.24526	0.0950263	10.3955	109.396	6.77342	0.0177037	0.0556862	Up Regulation	-
gene-F2P79_019894	40.3274	0.743466	79.9113	107.485	6.74799	2.3e-13	6.76e-12	Up Regulation	K19673
gene-F2P79_008249	92.1682	1.69943	182.637	107.47	6.74779	1.39e-19	8.08e-18	Up Regulation	-
gene-F2P79_016313	25.1492	0.46597	49.8325	106.944	6.74071	8.57e-09	1.24e-07	Up Regulation	-
gene-F2P79_024534	31.3847	0.582169	62.1873	106.82	6.73904	1.58e-08	2.19e-07	Up Regulation	K06560
gene-F2P79_016185	5.10564	0.0950263	10.1162	106.457	6.73413	0.0839411	0.203261	Nodiff	-
gene-F2P79_004906	14.0626	0.262329	27.8629	106.214	6.73083	2.23e-05	0.000157741	Up Regulation	K18496
gene-F2P79_009068	1476.82	27.5787	2926.06	106.099	6.72926	3.39e-109	6.6e-106	Up Regulation	-
gene-F2P79_022902	4.68106	0.0874429	9.27468	106.066	6.72881	0.0300707	0.0871537	Up Regulation	K04277
gene-F2P79_009325	5.06546	0.0950263	10.0359	105.612	6.72263	0.0180516	0.0565565	Up Regulation	K09368
gene-F2P79_020615	10.7664	0.202064	21.3307	105.564	6.72198	0.000208047	0.00115834	Up Regulation	K09516
gene-F2P79_022377	539.402	10.1442	1068.66	105.347	6.71901	7.1e-36	1.36e-33	Up Regulation	-
gene-F2P79_005773	10.7391	0.202064	21.2761	105.294	6.71828	0.000208653	0.00116111	Up Regulation	K18448
gene-F2P79_022578	68.4648	1.2893	135.64	105.205	6.71706	3.53e-21	2.29e-19	Up Regulation	-
gene-F2P79_001279	4.63933	0.0874429	9.19122	105.111	6.71577	0.0301942	0.0874407	Up Regulation	K04587
gene-F2P79_010794	4.63933	0.0874429	9.19122	105.111	6.71577	0.0301942	0.0874407	Up Regulation	-
gene-F2P79_018723	4.5976	0.0874429	9.10775	104.157	6.70261	0.0303188	0.0877068	Up Regulation	-
gene-F2P79_023049	4.5976	0.0874429	9.10775	104.157	6.70261	0.0303188	0.0877068	Up Regulation	K00277
gene-F2P79_018248	41.815	0.796243	82.8339	104.031	6.70087	5.47e-14	1.74e-12	Up Regulation	-
gene-F2P79_016426	5.24827	0.101032	10.3955	102.893	6.68501	0.017698	0.0556765	Up Regulation	-
gene-F2P79_001546	24.1513	0.467548	47.835	102.31	6.67681	2.3e-08	3.08e-07	Up Regulation	-
gene-F2P79_013636	4.51569	0.0874429	8.94394	102.283	6.67643	0.0305669	0.0882935	Up Regulation	K04911
gene-F2P79_012634	15.326	0.29709	30.355	102.174	6.67489	7.93e-06	6.21e-05	Up Regulation	-
gene-F2P79_011061	4.4724	0.0874429	8.85736	101.293	6.66239	0.0954642	0.224764	Nodiff	-
gene-F2P79_022171	4.4724	0.0874429	8.85736	101.293	6.66239	0.0954642	0.224764	Nodiff	K00699
gene-F2P79_014147	5.15193	0.101032	10.2028	100.986	6.65802	0.0178825	0.0561333	Up Regulation	-
gene-F2P79_000286	83.4967	1.64074	165.353	100.779	6.65506	4.37e-25	3.95e-23	Up Regulation	K01490
gene-F2P79_009510	8.89176	0.174886	17.6086	100.686	6.65373	0.00100389	0.00462253	Up Regulation	K09638
gene-F2P79_025355	5.12307	0.101032	10.1451	100.415	6.64983	0.0179386	0.0562469	Up Regulation	-
gene-F2P79_000106	37.6732	0.743466	74.6029	100.345	6.64882	5.14e-09	7.78e-08	Up Regulation	K06828
gene-F2P79_025004	9.8208	0.196058	19.4455	99.1825	6.63201	0.00057866	0.00286456	Up Regulation	K04282
gene-F2P79_018163	8.75998	0.174886	17.3451	99.1795	6.63197	0.00735523	0.0262223	Up Regulation	K03841
gene-F2P79_014604	4.75389	0.0950263	9.41275	99.0541	6.63014	0.0923878	0.219158	Nodiff	-
gene-F2P79_014888	9.77906	0.196058	19.3621	98.7568	6.62581	0.00217301	0.00913986	Up Regulation	K09400
gene-F2P79_006259	4.73946	0.0950263	9.38389	98.7504	6.62571	0.0437132	0.118759	Up Regulation	K00669
gene-F2P79_011490	74.0761	1.48693	146.665	98.6362	6.62405	3.43e-22	2.37e-20	Up Regulation	K19006
gene-F2P79_017093	100.621	2.02676	199.215	98.2926	6.61901	3.63e-25	3.3e-23	Up Regulation	K03853
gene-F2P79_025586	14.9211	0.303095	29.5392	97.4583	6.60671	1.3e-05	9.71e-05	Up Regulation	K09275
gene-F2P79_010540	4.67042	0.0950263	9.24582	97.2974	6.60433	0.0301021	0.0872211	Up Regulation	-
gene-F2P79_006911	4.94483	0.101032	9.78863	96.8866	6.59823	0.0692659	0.174427	Nodiff	K04429
gene-F2P79_021440	13.0435	0.269912	25.8171	95.65	6.57969	6.08e-05	0.000386863	Up Regulation	-
gene-F2P79_001237	4.58852	0.0950263	9.08201	95.5736	6.57854	0.0303461	0.0877739	Up Regulation	-
gene-F2P79_016319	37.5525	0.778227	74.3267	95.5078	6.57755	2.74e-09	4.31e-08	Up Regulation	K05853
gene-F2P79_004949	261.791	5.42571	518.156	95.5001	6.57743	8.3e-56	3.78e-53	Up Regulation	K16195
gene-F2P79_024840	67.9012	1.40834	134.394	95.427	6.57633	2.02e-20	1.23e-18	Up Regulation	-
gene-F2P79_008239	4.84849	0.101032	9.59596	94.9796	6.56955	0.289632	0.526759	Nodiff	K04285
gene-F2P79_008527	61.5876	1.28339	121.892	94.9768	6.5695	5.38e-19	2.97e-17	Up Regulation	-
gene-F2P79_024891	4.53236	0.0950263	8.96968	94.3916	6.56059	0.0305161	0.0881822	Up Regulation	K04962
gene-F2P79_003098	22.6458	0.475132	44.8164	94.3243	6.55956	8.02e-05	0.000495281	Up Regulation	K05640
gene-F2P79_001897	4.51793	0.0950263	8.94082	94.0879	6.55594	0.0305601	0.0882857	Up Regulation	-
gene-F2P79_005386	17.5644	0.370944	34.7579	93.7013	6.55	2.45e-06	2.15e-05	Up Regulation	K05248
gene-F2P79_005771	4.49062	0.0950263	8.88622	93.5132	6.5471	0.0306438	0.0884083	Up Regulation	K08895
gene-F2P79_003834	31.9782	0.677195	63.2791	93.4429	6.54601	2.61e-06	2.27e-05	Up Regulation	K15287
gene-F2P79_017310	27.1281	0.576163	53.68	93.1681	6.54176	2.9e-09	4.55e-08	Up Regulation	K13411
gene-F2P79_011683	327.531	6.98207	648.08	92.8207	6.53638	4.25e-72	4.34e-69	Up Regulation	K08812
gene-F2P79_000334	18.2856	0.390538	36.1806	92.643	6.53361	1.47e-06	1.35e-05	Up Regulation	-
gene-F2P79_015184	4.72959	0.101032	9.35814	92.6257	6.53334	0.112828	0.256897	Nodiff	K14723
gene-F2P79_009734	32.8827	0.707126	65.0583	92.0038	6.52362	1.19e-10	2.33e-09	Up Regulation	K16882
gene-F2P79_020942	61.2013	1.31647	121.086	91.9776	6.52321	1.2e-13	3.65e-12	Up Regulation	-
gene-F2P79_004772	4.40872	0.0950263	8.72241	91.7894	6.52026	0.0552333	0.144295	Nodiff	K08530
gene-F2P79_024258	46.8547	1.01022	92.6991	91.7612	6.51981	5.99e-10	1.05e-08	Up Regulation	-
gene-F2P79_021938	131.407	2.83501	259.979	91.7031	6.5189	1.78e-35	3.32e-33	Up Regulation	-
gene-F2P79_024289	8.45722	0.182469	16.732	91.6975	6.51881	0.0534944	0.140419	Nodiff	K19481
gene-F2P79_009951	30.1916	0.652867	59.7303	91.4893	6.51553	5.77e-10	1.02e-08	Up Regulation	-
gene-F2P79_007609	4.659	0.101032	9.21696	91.2283	6.51141	0.0328281	0.0935761	Up Regulation	-
gene-F2P79_019943	8.3913	0.182469	16.6001	90.975	6.5074	0.0153697	0.0492482	Up Regulation	K04905
gene-F2P79_011759	21.8122	0.477981	43.1465	90.2682	6.49615	7.3e-06	5.73e-05	Up Regulation	K10336
gene-F2P79_016968	4.60439	0.101032	9.10775	90.1474	6.49421	0.0302984	0.0876834	Up Regulation	K17272
gene-F2P79_017027	21.7366	0.477981	42.9952	89.9518	6.49108	1.69e-07	1.9e-06	Up Regulation	-
gene-F2P79_022057	8.88791	0.196058	17.5798	89.6661	6.48649	0.00164459	0.00716623	Up Regulation	K00472
gene-F2P79_013304	21.1823	0.467548	41.897	89.6101	6.48559	2.75e-07	3e-06	Up Regulation	K07825
gene-F2P79_002329	3.95372	0.0874429	7.82	89.4299	6.48268	0.0514743	0.136117	Nodiff	-
gene-F2P79_018825	3.94085	0.0874429	7.79426	89.1355	6.47793	0.0515331	0.136197	Nodiff	-
gene-F2P79_006418	12.807	0.285079	25.3289	88.8487	6.47328	9.79e-05	0.000592024	Up Regulation	-
gene-F2P79_004040	23.6665	0.532241	46.8008	87.9316	6.45831	8.41e-08	1.01e-06	Up Regulation	-
gene-F2P79_003265	15.7785	0.357355	31.1997	87.3072	6.44803	1.09e-05	8.24e-05	Up Regulation	K12485
gene-F2P79_000591	13.362	0.303095	26.4208	87.1701	6.44576	0.00128971	0.00577608	Up Regulation	K09103
gene-F2P79_015751	4.42459	0.101032	8.74815	86.5881	6.4361	0.0308484	0.0888909	Up Regulation	K00681
gene-F2P79_017321	4.13731	0.0950263	8.1796	86.0772	6.42756	0.0506544	0.134564	Nodiff	-
gene-F2P79_020513	216.989	4.98524	428.992	86.0525	6.42714	1.25e-45	3.77e-43	Up Regulation	K14754
gene-F2P79_013010	20.1948	0.467548	39.9221	85.386	6.41593	4.64e-07	4.78e-06	Up Regulation	K07630
gene-F2P79_005058	3.77548	0.0874429	7.46352	85.3531	6.41537	0.321267	0.567488	Nodiff	K04872
gene-F2P79_013260	3.77548	0.0874429	7.46352	85.3531	6.41537	0.321267	0.567488	Nodiff	-
gene-F2P79_010719	4.08271	0.0950263	8.0704	84.928	6.40817	0.0508948	0.135068	Nodiff	-
gene-F2P79_016732	12.505	0.291084	24.7189	84.92	6.40803	0.00114148	0.00516836	Up Regulation	K07620
gene-F2P79_024209	49.1259	1.14601	97.1058	84.7334	6.40486	3.71e-15	1.38e-13	Up Regulation	K12032
gene-F2P79_001756	7.8149	0.182469	15.4473	84.6572	6.40356	0.00276747	0.0113479	Up Regulation	-
gene-F2P79_006007	24.0213	0.560997	47.4816	84.638	6.40323	5.26e-08	6.58e-07	Up Regulation	K10396
gene-F2P79_026113	4.06828	0.0950263	8.04153	84.6243	6.403	0.0509588	0.135204	Nodiff	-
gene-F2P79_021362	12.0933	0.283501	23.9031	84.3139	6.3977	0.00016351	0.000937157	Up Regulation	K06639
gene-F2P79_003668	39.9871	0.939524	79.0347	84.122	6.39441	1.96e-12	5.14e-11	Up Regulation	-
gene-F2P79_021208	15.9697	0.376949	31.5624	83.7311	6.38769	1.07e-05	8.14e-05	Up Regulation	K08563
gene-F2P79_017122	3.99925	0.0950263	7.90347	83.1713	6.37801	0.0512679	0.135622	Nodiff	K08464
gene-F2P79_008066	277.585	6.62756	548.543	82.767	6.37098	1.17e-61	7.17e-59	Up Regulation	K10615
gene-F2P79_002498	3.65658	0.0874429	7.22571	82.6335	6.36865	0.370504	0.626945	Nodiff	-
gene-F2P79_006291	12.1629	0.291084	24.0348	82.5698	6.36754	0.0291243	0.0847327	Up Regulation	K04585
gene-F2P79_005709	12.0401	0.289506	23.7907	82.1769	6.36066	0.00436419	0.0167367	Up Regulation	K10336
gene-F2P79_024854	16.2888	0.392116	32.1855	82.0816	6.35899	6.68e-06	5.29e-05	Up Regulation	-
gene-F2P79_008761	3.94464	0.0950263	7.79426	82.0221	6.35794	0.0515158	0.136176	Nodiff	-
gene-F2P79_008169	3.94308	0.0950263	7.79114	81.9893	6.35736	0.195155	0.393431	Nodiff	K16449
gene-F2P79_012580	3.93021	0.0950263	7.7654	81.7184	6.35259	0.0515818	0.136301	Nodiff	-
gene-F2P79_019977	3.61484	0.0874429	7.14225	81.679	6.35189	0.209538	0.415509	Nodiff	K08017
gene-F2P79_025924	153.568	3.73101	303.405	81.3197	6.34553	4.47e-39	1.07e-36	Up Regulation	K10483
gene-F2P79_002535	19.7921	0.481137	39.1031	81.2723	6.34469	7.47e-07	7.38e-06	Up Regulation	-
gene-F2P79_001699	7.47602	0.182469	14.7696	80.9428	6.33883	0.00449717	0.0171729	Up Regulation	K11988
gene-F2P79_006538	3.88848	0.0950263	7.68194	80.8401	6.337	0.0517739	0.136724	Nodiff	K05503
gene-F2P79_017050	8.26776	0.202064	16.3335	80.8333	6.33688	0.0189147	0.058916	Up Regulation	-
gene-F2P79_013182	7.14622	0.174886	14.1176	80.7245	6.33493	0.0615856	0.158283	Nodiff	K15298
gene-F2P79_008575	80.63	1.97692	159.283	80.5711	6.33219	1.48e-22	1.05e-20	Up Regulation	K12332
gene-F2P79_019188	1804.84	44.5964	3565.09	79.9412	6.32087	2.69e-144	8.24e-141	Up Regulation	-
gene-F2P79_002376	7.37969	0.182469	14.5769	79.8869	6.31989	0.00453045	0.0172723	Up Regulation	-
gene-F2P79_014055	78.1561	1.93616	154.376	79.7332	6.31711	6.67e-20	3.97e-18	Up Regulation	-
gene-F2P79_019537	11.6563	0.289506	23.0232	79.5256	6.31335	0.00892949	0.0309692	Up Regulation	K06252
gene-F2P79_001540	11.9218	0.29709	23.5466	79.2575	6.30847	0.000165728	0.000949103	Up Regulation	-
gene-F2P79_004910	3.80658	0.0950263	7.51812	79.1162	6.3059	0.176163	0.362545	Nodiff	K12171
gene-F2P79_016604	6.98085	0.174886	13.7868	78.8333	6.30073	0.00737394	0.026276	Up Regulation	K05849
gene-F2P79_013505	24.9385	0.625689	49.2514	78.7154	6.29857	4.28e-08	5.47e-07	Up Regulation	-
gene-F2P79_003824	4.01668	0.101032	7.93233	78.5132	6.29486	0.0511894	0.135564	Nodiff	K01315
gene-F2P79_015616	3.46235	0.0874429	6.83725	78.191	6.28893	0.0855088	0.206016	Nodiff	K06711
gene-F2P79_001019	7.52155	0.190053	14.853	78.1522	6.28822	0.00448158	0.0171317	Up Regulation	K06840
gene-F2P79_002218	11.4267	0.289506	22.5638	77.939	6.28427	0.000271013	0.00146625	Up Regulation	K09370
gene-F2P79_003957	3.44947	0.0874429	6.81151	77.8966	6.28349	0.0855894	0.206157	Nodiff	K19936
gene-F2P79_023507	7.96121	0.202064	15.7204	77.799	6.28168	0.15511	0.328752	Nodiff	-
gene-F2P79_016966	96.9044	2.45954	191.349	77.7987	6.28167	9.73e-17	4.28e-15	Up Regulation	-
gene-F2P79_009884	254.981	6.47818	503.483	77.7199	6.28021	7.96e-57	3.97e-54	Up Regulation	-
gene-F2P79_001275	7.9499	0.202064	15.6977	77.6871	6.2796	0.00273647	0.0112364	Up Regulation	-
gene-F2P79_008483	3.96052	0.101032	7.82	77.4014	6.27429	0.0514434	0.136052	Nodiff	-
gene-F2P79_017101	239.838	6.12082	473.555	77.3678	6.27366	8.37e-22	5.61e-20	Up Regulation	-
gene-F2P79_006627	29.7098	0.758633	58.661	77.3246	6.27286	2e-09	3.22e-08	Up Regulation	-
gene-F2P79_008489	3.42061	0.0874429	6.75379	77.2365	6.27121	0.085771	0.206502	Nodiff	-
gene-F2P79_021143	14.7935	0.378527	29.2084	77.1633	6.26984	2.87e-05	0.00019838	Up Regulation	-
gene-F2P79_025098	3.94765	0.101032	7.79426	77.1466	6.26953	0.051502	0.136173	Nodiff	K16506
gene-F2P79_010275	3.40618	0.0874429	6.72493	76.9065	6.26503	0.353536	0.607561	Nodiff	-
gene-F2P79_020286	3.40618	0.0874429	6.72493	76.9065	6.26503	0.353536	0.607561	Nodiff	K05210
gene-F2P79_022142	11.7642	0.303095	23.2253	76.6271	6.25978	0.00361546	0.0142425	Up Regulation	K09204
gene-F2P79_014980	3.92034	0.101032	7.73966	76.6062	6.25939	0.0628464	0.161093	Nodiff	K07997
gene-F2P79_012141	59.7663	1.54287	117.99	76.4744	6.25691	3.5e-17	1.62e-15	Up Regulation	-
gene-F2P79_021605	67.929	1.7657	134.092	75.9429	6.24684	4.7e-10	8.4e-09	Up Regulation	-
gene-F2P79_021071	6.99752	0.182469	13.8126	75.6981	6.24218	0.00736549	0.0262546	Up Regulation	K19941
gene-F2P79_010649	7.51012	0.196058	14.8242	75.6112	6.24053	0.00448548	0.0171405	Up Regulation	K05093
gene-F2P79_014707	6.98465	0.182469	13.7868	75.557	6.23949	0.00737202	0.0262735	Up Regulation	K04889
gene-F2P79_019707	3.86418	0.101032	7.62733	75.4944	6.2383	0.0518866	0.136956	Nodiff	-
gene-F2P79_004502	3.61864	0.0950263	7.14225	75.1607	6.23191	0.209186	0.415097	Nodiff	-
gene-F2P79_010714	17.6658	0.464392	34.8671	75.0812	6.23038	5.12e-06	4.18e-05	Up Regulation	-
gene-F2P79_014736	3.32428	0.0874429	6.56111	75.0332	6.22946	0.0863851	0.207491	Nodiff	-
gene-F2P79_003463	3.31141	0.0874429	6.53537	74.7388	6.22378	0.163664	0.342211	Nodiff	-
gene-F2P79_006421	3.59133	0.0950263	7.08764	74.5861	6.22083	0.213791	0.421951	Nodiff	-
gene-F2P79_009669	55.0426	1.45985	108.625	74.4086	6.2174	2.23e-11	4.96e-10	Up Regulation	K14388
gene-F2P79_017162	17.4907	0.464392	34.517	74.3272	6.21582	0.00366672	0.0143942	Up Regulation	-
gene-F2P79_023702	11.1735	0.29709	22.0499	74.2196	6.21373	0.00376484	0.0147004	Up Regulation	K04004
gene-F2P79_001331	7.56928	0.202064	14.9365	73.9198	6.20789	0.00446532	0.0170817	Up Regulation	-
gene-F2P79_020389	7.33032	0.196058	14.4646	73.777	6.2051	0.00454765	0.0173255	Up Regulation	-
gene-F2P79_021885	6.81928	0.182469	13.4561	73.7444	6.20446	0.00745672	0.0265353	Up Regulation	-
gene-F2P79_010983	75.6118	2.03118	149.192	73.451	6.19871	1.35e-20	8.37e-19	Up Regulation	K17342
gene-F2P79_005250	37.6641	1.01781	74.3105	73.0105	6.19003	1.89e-05	0.000135371	Up Regulation	-
gene-F2P79_018699	9.64839	0.262329	19.0344	72.5596	6.18109	0.00118589	0.00534913	Up Regulation	K07373
gene-F2P79_006122	9.91233	0.269912	19.5547	72.4485	6.17888	0.0375029	0.104729	Up Regulation	K19721
gene-F2P79_019424	17.1405	0.467548	33.8135	72.3209	6.17634	0.0116336	0.0389482	Up Regulation	-
gene-F2P79_018697	7.38948	0.202064	14.5769	72.1402	6.17273	0.00452704	0.0172654	Up Regulation	-
gene-F2P79_024472	10.4225	0.285079	20.56	72.1204	6.17234	0.0827804	0.201109	Nodiff	-
gene-F2P79_009459	13.0038	0.357355	25.6502	71.7778	6.16547	0.000123422	0.000729435	Up Regulation	-
gene-F2P79_012519	49.1979	1.35724	97.0386	71.497	6.15981	5.89e-05	0.00037583	Up Regulation	K08760
gene-F2P79_002060	6.86324	0.190053	13.5364	71.2246	6.1543	0.00743406	0.0264681	Up Regulation	-
gene-F2P79_025044	7.28501	0.202064	14.368	71.1061	6.1519	0.254107	0.477849	Nodiff	K00613
gene-F2P79_025469	6.57673	0.182469	12.971	71.086	6.15149	0.178771	0.366925	Nodiff	-
gene-F2P79_009175	3.41153	0.0950263	6.72804	70.8019	6.14572	0.0858283	0.206524	Nodiff	K13073
gene-F2P79_009969	3.41153	0.0950263	6.72804	70.8019	6.14572	0.0858283	0.206524	Nodiff	K05039
gene-F2P79_024262	3.41153	0.0950263	6.72804	70.8019	6.14572	0.0858283	0.206524	Nodiff	K04198
gene-F2P79_013286	266.065	7.41791	524.712	70.7358	6.14437	6.93e-34	1.14e-31	Up Regulation	-
gene-F2P79_003666	6.26795	0.174886	12.361	70.6805	6.14324	0.0121965	0.0404224	Up Regulation	-
gene-F2P79_004119	6.24064	0.174886	12.3064	70.3683	6.13685	0.0122168	0.0404644	Up Regulation	K18627
gene-F2P79_012215	3.3698	0.0950263	6.64458	69.9235	6.12771	0.0860933	0.207022	Nodiff	K19721
gene-F2P79_017159	6.19891	0.174886	12.2229	69.891	6.12703	0.0122478	0.0405361	Up Regulation	K06840
gene-F2P79_014354	3.57991	0.101032	7.05878	69.8669	6.12654	0.0847827	0.204859	Nodiff	K04280
gene-F2P79_019331	22.4928	0.634851	44.3508	69.8602	6.1264	1.19e-06	1.12e-05	Up Regulation	-
gene-F2P79_005772	3.35537	0.0950263	6.61572	69.6198	6.12143	0.0861855	0.20722	Nodiff	K08894
gene-F2P79_002124	19.9876	0.567002	39.4081	69.5026	6.119	1.5e-06	1.37e-05	Up Regulation	K00280
gene-F2P79_009767	290.219	8.24851	572.19	69.3688	6.11622	1.52e-59	8.59e-57	Up Regulation	K16628
gene-F2P79_008153	3.3425	0.0950263	6.58998	69.3489	6.1158	0.086268	0.207344	Nodiff	-
gene-F2P79_009784	58.1145	1.65266	114.576	69.3287	6.11538	4.48e-07	4.64e-06	Up Regulation	K05033
gene-F2P79_021320	3.32807	0.0950263	6.56111	69.0452	6.10947	0.0863607	0.207479	Nodiff	K06593
gene-F2P79_016082	36.2945	1.0374	71.5516	68.9721	6.10794	9.91e-11	1.97e-09	Up Regulation	K17592
gene-F2P79_017728	32.0137	0.915195	63.1122	68.9603	6.10769	1.45e-05	0.000106616	Up Regulation	K12046
gene-F2P79_010982	3.05443	0.0874429	6.02142	68.8612	6.10562	0.397985	0.6612	Nodiff	K08055
gene-F2P79_012430	7.02175	0.202064	13.8414	68.5004	6.09804	0.00735323	0.0262196	Up Regulation	K08606
gene-F2P79_011893	3.51087	0.101032	6.92071	68.5004	6.09804	0.0852069	0.205645	Nodiff	-
gene-F2P79_022365	19.6826	0.567002	38.7981	68.4268	6.09649	0.000145531	0.000845644	Up Regulation	-
gene-F2P79_020893	71.5702	2.06279	141.078	68.3917	6.09575	1.7e-19	9.87e-18	Up Regulation	K04908
gene-F2P79_017648	33.5327	0.966702	66.0988	68.3756	6.09541	3.19e-10	5.81e-09	Up Regulation	K19909
gene-F2P79_014762	19.1353	0.551835	37.7188	68.3515	6.0949	3.78e-06	3.17e-05	Up Regulation	K12558
gene-F2P79_004402	19.5644	0.565424	38.5634	68.2027	6.09176	2.38e-06	2.1e-05	Up Regulation	-
gene-F2P79_005454	17.4357	0.505159	34.3663	68.0307	6.08812	0.0101158	0.0345138	Up Regulation	K04205
gene-F2P79_009504	6.55167	0.190053	12.9133	67.9458	6.08631	0.0537587	0.140992	Nodiff	K09191
gene-F2P79_024498	3.0127	0.0874429	5.93796	67.9067	6.08548	0.201085	0.402207	Nodiff	-
gene-F2P79_005432	64.026	1.87274	126.179	67.377	6.07418	1.7e-17	8.12e-16	Up Regulation	K17492
gene-F2P79_008115	2.9854	0.0874429	5.88336	67.2823	6.07215	0.206189	0.410196	Nodiff	-
gene-F2P79_015032	6.89811	0.202064	13.5942	67.2766	6.07203	0.00741615	0.0264132	Up Regulation	-
gene-F2P79_000260	16.7656	0.49157	33.0397	67.2126	6.07066	1.31e-05	9.78e-05	Up Regulation	K08144
gene-F2P79_002599	3.44184	0.101032	6.78265	67.1338	6.06897	0.0856373	0.206249	Nodiff	K17854
gene-F2P79_019723	39.3387	1.15518	77.5223	67.1086	6.06843	3.5e-05	0.000236866	Up Regulation	-
gene-F2P79_021109	30.1007	0.885264	59.3161	67.0039	6.06617	2.55e-09	4.04e-08	Up Regulation	-
gene-F2P79_000890	12.8818	0.380105	25.3835	66.7802	6.06135	0.00162946	0.00710898	Up Regulation	K17531
gene-F2P79_004109	240.775	7.10575	474.445	66.7692	6.06111	1.75e-51	6.34e-49	Up Regulation	K14462
gene-F2P79_019439	12.6179	0.372522	24.8632	66.7429	6.06054	0.000197046	0.00110572	Up Regulation	K12495
gene-F2P79_010159	12.5859	0.372522	24.7992	66.5712	6.05683	0.0840292	0.203428	Nodiff	-
gene-F2P79_006556	3.41298	0.101032	6.72493	66.5625	6.05664	0.352707	0.606476	Nodiff	K06712
gene-F2P79_001782	6.81464	0.202064	13.4272	66.4505	6.05421	0.00745912	0.0265353	Up Regulation	K07432
gene-F2P79_019656	116.851	3.46701	230.235	66.4073	6.05327	4.03e-29	4.99e-27	Up Regulation	K20493
gene-F2P79_015922	34.4887	1.02854	67.9488	66.0631	6.04577	5.58e-07	5.66e-06	Up Regulation	-
gene-F2P79_021616	3.38724	0.101032	6.67344	66.0529	6.04555	0.0859823	0.206825	Nodiff	-
gene-F2P79_014337	3.38568	0.101032	6.67032	66.022	6.04488	0.19041	0.385351	Nodiff	K17199
gene-F2P79_010688	6.06464	0.182469	11.9468	65.473	6.03283	0.0365946	0.102701	Up Regulation	K07999
gene-F2P79_009742	2.90194	0.0874429	5.71643	65.3733	6.03063	0.141458	0.30522	Nodiff	K06817
gene-F2P79_024387	2.90194	0.0874429	5.71643	65.3733	6.03063	0.141458	0.30522	Nodiff	-
gene-F2P79_014855	355.954	10.7364	701.172	65.308	6.02919	2.02e-67	1.44e-64	Up Regulation	K10223
gene-F2P79_004997	3.3455	0.101032	6.58998	65.2268	6.02739	0.0862487	0.207326	Nodiff	K13887
gene-F2P79_009674	64.4075	1.94532	126.87	65.218	6.0272	1.49e-15	5.79e-14	Up Regulation	-
gene-F2P79_008229	9.13494	0.275918	17.994	65.215	6.02713	0.00191457	0.00821241	Up Regulation	-
gene-F2P79_017908	8.67851	0.262329	17.0947	65.1651	6.02603	0.00306995	0.012406	Up Regulation	K13957
gene-F2P79_005419	15.2004	0.459965	29.9408	65.0936	6.02444	3.46e-05	0.000234708	Up Regulation	K04694
gene-F2P79_008120	3.33107	0.101032	6.56111	64.9411	6.02106	0.0863414	0.207456	Nodiff	-
gene-F2P79_005284	9.57272	0.291084	18.8544	64.7728	6.01732	0.165256	0.344631	Nodiff	K20119
gene-F2P79_021376	25.337	0.770644	49.9034	64.7555	6.01693	1.93e-07	2.15e-06	Up Regulation	-
gene-F2P79_003709	9.49584	0.291084	18.7006	64.2446	6.0055	0.00303718	0.0122945	Up Regulation	K07375
gene-F2P79_021604	88.9426	2.73073	175.155	64.1421	6.0032	1.16e-22	8.46e-21	Up Regulation	-
gene-F2P79_002193	67.0437	2.05994	132.027	64.0929	6.00209	4.83e-18	2.43e-16	Up Regulation	K10788
gene-F2P79_002792	2.84577	0.0874429	5.6041	64.0887	6.002	0.379437	0.638302	Nodiff	-
gene-F2P79_015618	53.5611	1.65117	105.471	63.8764	5.99721	1.38e-07	1.59e-06	Up Regulation	K10352
gene-F2P79_012508	18.4813	0.573007	36.3896	63.5063	5.98883	0.00315562	0.0127019	Up Regulation	K04707
gene-F2P79_020814	9.76355	0.303095	19.224	63.4256	5.98699	0.00189083	0.00812504	Up Regulation	K10337
gene-F2P79_024468	33.1989	1.03139	65.3664	63.3767	5.98588	9.49e-10	1.61e-08	Up Regulation	K19867
gene-F2P79_018874	8.655	0.269912	17.0401	63.132	5.9803	0.0030734	0.0124176	Up Regulation	-
gene-F2P79_024758	32.4883	1.01338	63.9632	63.1188	5.98	1.49e-09	2.45e-08	Up Regulation	-
gene-F2P79_007476	12.3189	0.384533	24.2532	63.0719	5.97893	0.000212472	0.00117991	Up Regulation	-
gene-F2P79_011536	45.9757	1.43868	90.5127	62.9138	5.9753	4.47e-13	1.26e-11	Up Regulation	-
gene-F2P79_007962	33.1914	1.04213	65.3407	62.6989	5.97037	1.87e-08	2.56e-07	Up Regulation	K09679
gene-F2P79_025803	54.0384	1.69943	106.377	62.596	5.968	6.78e-15	2.43e-13	Up Regulation	-
gene-F2P79_000595	15.4885	0.487143	30.4899	62.5893	5.96784	0.00191673	0.00821675	Up Regulation	K05699
gene-F2P79_024140	2.7783	0.0874429	5.46915	62.5455	5.96683	0.15137	0.322195	Nodiff	K10461
gene-F2P79_016416	5.79323	0.182469	11.404	62.4982	5.96574	0.0197455	0.0609546	Up Regulation	-
gene-F2P79_005453	146.017	4.61018	287.425	62.3457	5.96222	4.46e-34	7.47e-32	Up Regulation	-
gene-F2P79_019347	15.5437	0.49157	30.5959	62.2412	5.9598	0.0163796	0.0520143	Up Regulation	-
gene-F2P79_014392	572.476	18.1096	1126.84	62.2235	5.95939	1.51e-89	2.16e-86	Up Regulation	-
gene-F2P79_015050	6.18064	0.196058	12.1652	62.049	5.95534	0.0889879	0.212717	Nodiff	K17703
gene-F2P79_002233	2.97476	0.0950263	5.8545	61.6092	5.94507	0.140907	0.304553	Nodiff	K09375
gene-F2P79_013198	19.9216	0.640856	39.2023	61.1718	5.93479	0.00209045	0.00883538	Up Regulation	K07818
gene-F2P79_004164	5.90779	0.190053	11.6255	61.17	5.93475	0.029757	0.0863146	Up Regulation	K08442
gene-F2P79_001722	64.1234	2.06752	126.179	61.0292	5.93143	5.83e-17	2.64e-15	Up Regulation	-
gene-F2P79_020708	2.93303	0.0950263	5.77103	60.7309	5.92436	0.141222	0.305079	Nodiff	-
gene-F2P79_006724	8.25995	0.269912	16.25	60.2048	5.91181	0.00623695	0.0228007	Up Regulation	-
gene-F2P79_013741	2.90573	0.0950263	5.71643	60.1563	5.91064	0.141429	0.305219	Nodiff	K04264
gene-F2P79_019664	2.90573	0.0950263	5.71643	60.1563	5.91064	0.141429	0.305219	Nodiff	-
gene-F2P79_008194	8.24552	0.269912	16.2211	60.0979	5.90924	0.00655559	0.0237812	Up Regulation	-
gene-F2P79_021135	9.23044	0.303095	18.1578	59.9078	5.90467	0.00930211	0.0321057	Up Regulation	K07529
gene-F2P79_010399	8.66102	0.285079	17.037	59.7622	5.90116	0.00531978	0.0198577	Up Regulation	-
gene-F2P79_003208	5.95253	0.196058	11.709	59.722	5.90019	0.0462457	0.12477	Up Regulation	K14165
gene-F2P79_004543	2.87843	0.0950263	5.66183	59.5816	5.8968	0.141637	0.305515	Nodiff	K13172
gene-F2P79_012705	14.8757	0.49157	29.2599	59.5234	5.89538	5.47e-05	0.000351021	Up Regulation	-
gene-F2P79_025704	8.38265	0.277496	16.4878	59.4165	5.89279	0.00311347	0.0125582	Up Regulation	K04591
gene-F2P79_009978	5.74086	0.190053	11.2917	59.4134	5.89272	0.236126	0.455379	Nodiff	K10955
gene-F2P79_007151	2.864	0.0950263	5.63296	59.2779	5.88942	0.141748	0.305661	Nodiff	-
gene-F2P79_012582	11.804	0.392116	23.2159	59.2066	5.88769	0.000320737	0.0017026	Up Regulation	-
gene-F2P79_013308	5.25789	0.174886	10.3409	59.1294	5.8858	0.0318676	0.091422	Up Regulation	-
gene-F2P79_025237	3.0195	0.101032	5.93796	58.7732	5.87709	0.200397	0.401195	Nodiff	K06535
gene-F2P79_019330	42.1266	1.41308	82.8402	58.624	5.87342	1.41e-11	3.24e-10	Up Regulation	-
gene-F2P79_011201	8.48278	0.285079	16.6805	58.5118	5.87066	0.0030987	0.012501	Up Regulation	K12230
gene-F2P79_000025	2.82226	0.0950263	5.5495	58.3996	5.86789	0.180468	0.369699	Nodiff	-
gene-F2P79_013579	8.17949	0.275918	16.0831	58.2894	5.86516	0.00491287	0.0185134	Up Regulation	K13990
gene-F2P79_019691	8.79222	0.29709	17.2874	58.189	5.86267	0.00305334	0.0123529	Up Regulation	-
gene-F2P79_021786	2.80939	0.0950263	5.52376	58.1287	5.86118	0.142168	0.306229	Nodiff	K16499
gene-F2P79_014003	189.397	6.40748	372.387	58.1176	5.8609	1.35e-40	3.33e-38	Up Regulation	K12567
gene-F2P79_017569	2.97776	0.101032	5.8545	57.9471	5.85666	0.140885	0.304535	Nodiff	-
gene-F2P79_016923	5.77273	0.196058	11.3494	57.8879	5.85519	0.0197662	0.0610008	Up Regulation	-
gene-F2P79_010560	11.308	0.386111	22.23	57.5741	5.84735	0.000511607	0.00257304	Up Regulation	K08629
gene-F2P79_022339	320.82	10.9614	630.678	57.5362	5.8464	9.76e-60	5.65e-57	Up Regulation	K05699
gene-F2P79_023689	5.10539	0.174886	10.0359	57.3855	5.84261	0.032061	0.0917926	Up Regulation	-
gene-F2P79_010831	59.1299	2.0297	116.23	57.2646	5.83957	1.37e-15	5.39e-14	Up Regulation	K08741
gene-F2P79_008065	2.76766	0.0950263	5.44029	57.2504	5.83921	0.142492	0.306649	Nodiff	K19928
gene-F2P79_010037	2.76766	0.0950263	5.44029	57.2504	5.83921	0.142492	0.306649	Nodiff	-
gene-F2P79_010183	269.593	9.29852	529.888	56.9863	5.83254	4.27e-53	1.73e-50	Up Regulation	K05468
gene-F2P79_002850	5.67639	0.196058	11.1567	56.9052	5.83049	0.0198637	0.0612585	Up Regulation	K12750
gene-F2P79_005043	155.819	5.38367	306.254	56.8857	5.82999	3.39e-22	2.34e-20	Up Regulation	K04994
gene-F2P79_004113	136.272	4.72873	267.815	56.6357	5.82364	1.6e-10	3.07e-09	Up Regulation	K19949
gene-F2P79_016364	7.55613	0.262329	14.8499	56.6081	5.82294	0.0174071	0.0548498	Up Regulation	-
gene-F2P79_021331	112.868	3.951	221.785	56.134	5.8108	9.72e-27	1.02e-24	Up Regulation	-
gene-F2P79_020606	7.87606	0.275918	15.4762	56.0899	5.80967	0.00497352	0.0187222	Up Regulation	-
gene-F2P79_019088	5.20552	0.182469	10.2286	56.0564	5.80881	0.031934	0.0915232	Up Regulation	-
gene-F2P79_021657	27.7624	0.974285	54.5505	55.9902	5.8071	6.69e-07	6.68e-06	Up Regulation	K17635
gene-F2P79_004227	20.9503	0.735882	41.1647	55.9392	5.80579	3.08e-06	2.63e-05	Up Regulation	K09310
gene-F2P79_012725	29.5313	1.0374	58.0253	55.9334	5.80564	1.37e-08	1.92e-07	Up Regulation	-
gene-F2P79_017051	122.995	4.32519	241.664	55.8735	5.80409	1.99e-28	2.36e-26	Up Regulation	-
gene-F2P79_005542	5.34659	0.188475	10.5047	55.7354	5.80052	0.0404612	0.111838	Up Regulation	K01357
gene-F2P79_025952	5.70825	0.202064	11.2144	55.4996	5.79441	0.0316687	0.0909	Up Regulation	-
gene-F2P79_022779	2.85413	0.101032	5.60722	55.4996	5.79441	0.141824	0.305709	Nodiff	-
gene-F2P79_000579	2.85257	0.101032	5.6041	55.4687	5.7936	0.378497	0.637321	Nodiff	K04206
gene-F2P79_003965	19.7688	0.701217	38.8365	55.3844	5.79141	0.000139981	0.000817826	Up Regulation	K10404
gene-F2P79_005408	13.6813	0.485565	26.8771	55.3522	5.79057	0.0226573	0.0682713	Up Regulation	-
gene-F2P79_004034	46.4401	1.64832	91.2319	55.3482	5.79047	1.45e-12	3.85e-11	Up Regulation	K13749
gene-F2P79_001307	14.0445	0.499153	27.5899	55.2734	5.78851	0.000228423	0.00125709	Up Regulation	K06842
gene-F2P79_001937	8.00427	0.285079	15.7235	55.1548	5.78541	0.0049479	0.0186351	Up Regulation	K08848
gene-F2P79_014482	2.45229	0.0874429	4.81714	55.089	5.78369	0.433406	0.703279	Nodiff	K04864
gene-F2P79_021603	318.616	11.4166	625.815	54.816	5.77653	3e-58	1.57e-55	Up Regulation	-
gene-F2P79_025238	109.944	3.94174	215.946	54.7845	5.7757	1.51e-25	1.45e-23	Up Regulation	K04955
gene-F2P79_013968	24.2578	0.870097	47.6455	54.7588	5.77502	3.69e-07	3.89e-06	Up Regulation	-
gene-F2P79_012029	2.81239	0.101032	5.52376	54.6735	5.77277	0.142145	0.306209	Nodiff	K07127
gene-F2P79_023996	28.4055	1.02096	55.79	54.6445	5.77201	0.000937414	0.00436808	Up Regulation	K18283
gene-F2P79_024853	5.06745	0.182469	9.95244	54.5431	5.76932	0.0321091	0.0919179	Up Regulation	-
gene-F2P79_006077	5.26392	0.190053	10.3378	54.3943	5.76538	0.0621752	0.159628	Nodiff	-
gene-F2P79_022987	28.5464	1.03297	56.0597	54.2703	5.76209	3.27e-08	4.29e-07	Up Regulation	-
gene-F2P79_014534	5.25104	0.190053	10.312	54.2588	5.76179	0.0318763	0.0914347	Up Regulation	-
gene-F2P79_014257	12.6592	0.458387	24.8601	54.2339	5.76112	0.000345265	0.00181276	Up Regulation	K06052
gene-F2P79_002368	2.41056	0.0874429	4.73368	54.1345	5.75848	0.230526	0.447521	Nodiff	K16495
gene-F2P79_001032	245.781	8.92411	482.638	54.0824	5.75709	1.31e-48	4.38e-46	Up Regulation	K18422
gene-F2P79_005523	5.55576	0.202064	10.9094	53.9902	5.75463	0.0360516	0.101349	Up Regulation	K09079
gene-F2P79_004236	15.3905	0.560997	30.22	53.8685	5.75137	6.06e-05	0.000385607	Up Regulation	-
gene-F2P79_024007	12.943	0.473554	25.4124	53.6631	5.74586	0.00090192	0.00422104	Up Regulation	-
gene-F2P79_006518	2.38326	0.0874429	4.67907	53.51	5.74174	0.230695	0.447687	Nodiff	-
gene-F2P79_013287	2.38326	0.0874429	4.67907	53.51	5.74174	0.230695	0.447687	Nodiff	-
gene-F2P79_016490	23.6549	0.871675	46.438	53.2745	5.73537	5.75e-07	5.81e-06	Up Regulation	-
gene-F2P79_017373	2.36883	0.0874429	4.65021	53.18	5.73281	0.230785	0.447819	Nodiff	-
gene-F2P79_005631	5.14028	0.190053	10.0905	53.0932	5.73046	0.0320168	0.0916905	Up Regulation	-
gene-F2P79_012078	17.3566	0.642434	34.0707	53.0338	5.72884	0.00813582	0.0286175	Up Regulation	-
gene-F2P79_007473	4.71035	0.174886	9.24582	52.8678	5.72432	0.0510484	0.135291	Nodiff	K13761
gene-F2P79_022690	56.4268	2.09588	110.758	52.8456	5.72371	7.72e-12	1.84e-10	Up Regulation	K05126
gene-F2P79_001394	4.69748	0.174886	9.22008	52.7206	5.72029	0.0718751	0.179898	Nodiff	-
gene-F2P79_019922	17.9361	0.67119	35.201	52.4456	5.71275	1.69e-05	0.000122224	Up Regulation	-
gene-F2P79_003443	7.19374	0.269912	14.1176	52.3043	5.70886	0.0825966	0.200731	Nodiff	-
gene-F2P79_017103	7.9155	0.29709	15.5339	52.2869	5.70838	0.0171059	0.0540042	Up Regulation	K07820
gene-F2P79_011464	12.9482	0.487143	25.4092	52.1598	5.70487	0.0319926	0.0916336	Up Regulation	K08601
gene-F2P79_004660	15.2577	0.574585	29.9408	52.1085	5.70345	6.09e-05	0.000386881	Up Regulation	K16939
gene-F2P79_014023	29.661	1.11726	58.2048	52.096	5.7031	3.57e-08	4.65e-07	Up Regulation	-
gene-F2P79_001823	4.64132	0.174886	9.10775	52.0783	5.70261	0.0511417	0.135488	Nodiff	K04354
gene-F2P79_001411	117.766	4.4469	231.086	51.9656	5.69948	1.12e-26	1.17e-24	Up Regulation	-
gene-F2P79_021921	29.6746	1.12199	58.2273	51.8963	5.69756	6.42e-05	0.000405748	Up Regulation	K17894
gene-F2P79_019495	12.6402	0.477981	24.8024	51.8898	5.69738	0.000345458	0.00181276	Up Regulation	-
gene-F2P79_001150	87.359	3.30541	171.413	51.8582	5.6965	2.2e-09	3.52e-08	Up Regulation	K10508
gene-F2P79_007467	11.5005	0.437214	22.5638	51.6082	5.68953	0.000849785	0.00400856	Up Regulation	-
gene-F2P79_012330	132.283	5.03359	259.533	51.5602	5.68818	1.81e-29	2.27e-27	Up Regulation	-
gene-F2P79_018443	4.58672	0.174886	8.99854	51.4539	5.68521	0.0512148	0.135582	Nodiff	-
gene-F2P79_014857	30.7704	1.17467	60.3661	51.3896	5.6834	2.52e-08	3.36e-07	Up Regulation	-
gene-F2P79_008068	32.5273	1.24262	63.812	51.3528	5.68237	7.02e-09	1.04e-07	Up Regulation	K05681
gene-F2P79_000433	2.28536	0.0874429	4.48328	51.271	5.68007	0.412773	0.679343	Nodiff	K10066
gene-F2P79_013798	2.28536	0.0874429	4.48328	51.271	5.68007	0.412773	0.679343	Nodiff	-
gene-F2P79_018282	2.28536	0.0874429	4.48328	51.271	5.68007	0.412773	0.679343	Nodiff	K14944
gene-F2P79_008054	50.6744	1.94058	99.4082	51.2259	5.6788	9e-10	1.53e-08	Up Regulation	-
gene-F2P79_008918	35.5487	1.36315	69.7342	51.1567	5.67685	1.54e-09	2.53e-08	Up Regulation	K04854
gene-F2P79_017029	4.75588	0.182469	9.32928	51.128	5.67604	0.0509863	0.13521	Nodiff	K04634
gene-F2P79_012733	204.722	7.86978	401.574	51.0273	5.6732	3.9e-41	9.82e-39	Up Regulation	-
gene-F2P79_001306	29.2818	1.12642	57.4372	50.9909	5.67217	1.17e-05	8.83e-05	Up Regulation	K04276
gene-F2P79_011862	2.27249	0.0874429	4.45754	50.9766	5.67176	0.23138	0.448286	Nodiff	K10406
gene-F2P79_021384	2.27249	0.0874429	4.45754	50.9766	5.67176	0.23138	0.448286	Nodiff	K04938
gene-F2P79_018594	19.9432	0.767488	39.1188	50.97	5.67158	0.000568745	0.00282527	Up Regulation	K04999
gene-F2P79_024815	39.6812	1.52897	77.8335	50.9059	5.66976	1.35e-10	2.61e-09	Up Regulation	K06071
gene-F2P79_022422	19.8294	0.764638	38.8942	50.8661	5.66863	7.47e-06	5.85e-05	Up Regulation	-
gene-F2P79_025743	6.99951	0.269912	13.7291	50.8651	5.6686	0.0124549	0.041126	Up Regulation	-
gene-F2P79_014083	5.22975	0.202064	10.2574	50.7634	5.66572	0.0319033	0.0914747	Up Regulation	K04617
gene-F2P79_021287	2.45608	0.0950263	4.81714	50.6927	5.66371	0.432846	0.702772	Nodiff	-
gene-F2P79_018884	167.403	6.47976	328.326	50.6695	5.66304	7.75e-35	1.4e-32	Up Regulation	-
gene-F2P79_003527	2.25806	0.0874429	4.42868	50.6466	5.66239	0.231469	0.448286	Nodiff	K09678
gene-F2P79_022160	2.25806	0.0874429	4.42868	50.6466	5.66239	0.231469	0.448286	Nodiff	K08627
gene-F2P79_026112	2.25806	0.0874429	4.42868	50.6466	5.66239	0.231469	0.448286	Nodiff	-
gene-F2P79_017803	7.3604	0.285079	14.4357	50.6376	5.66214	0.0178811	0.0561333	Up Regulation	K09034
gene-F2P79_015693	17.2641	0.669612	33.8586	50.5646	5.66005	2.65e-05	0.000184304	Up Regulation	K10371
gene-F2P79_004735	25.8544	1.00579	50.7029	50.4108	5.65566	2.84e-07	3.08e-06	Up Regulation	K14802
gene-F2P79_000996	2.24519	0.0874429	4.40294	50.3522	5.65398	0.231548	0.448286	Nodiff	K08385
gene-F2P79_009979	2.24519	0.0874429	4.40294	50.3522	5.65398	0.231548	0.448286	Nodiff	K08150
gene-F2P79_023595	12.2467	0.477981	24.0154	50.2434	5.65086	0.000540598	0.00270047	Up Regulation	K16310
gene-F2P79_006765	405.171	15.854	794.488	50.1127	5.6471	1.18e-29	1.5e-27	Up Regulation	K06252
gene-F2P79_025369	7.26406	0.285079	14.2431	49.9618	5.64275	0.0289795	0.0844137	Up Regulation	K06841
gene-F2P79_016078	6.87587	0.269912	13.4818	49.949	5.64238	0.0124912	0.0411951	Up Regulation	K00461
gene-F2P79_014594	22.374	0.879259	43.8688	49.8929	5.64076	1.39e-06	1.29e-05	Up Regulation	K04590
gene-F2P79_020838	2.41435	0.0950263	4.73368	49.8144	5.63849	0.230503	0.447516	Nodiff	-
gene-F2P79_014413	6.66498	0.262329	13.0676	49.814	5.63848	0.0343957	0.097397	Up Regulation	-
gene-F2P79_017992	12.6394	0.499153	24.7797	49.6435	5.63353	0.000345466	0.00181276	Up Regulation	K14387
gene-F2P79_004649	16.36	0.646861	32.0732	49.5828	5.63177	4.15e-05	0.000274141	Up Regulation	K00432
gene-F2P79_003800	570.178	22.5897	1117.77	49.4813	5.62881	1.32e-29	1.67e-27	Up Regulation	-
gene-F2P79_020093	2.20346	0.0874429	4.31947	49.3977	5.62637	0.231804	0.44866	Nodiff	-
gene-F2P79_015353	59.3153	2.35545	116.275	49.3643	5.6254	7.69e-15	2.73e-13	Up Regulation	K02187
gene-F2P79_010224	2.38705	0.0950263	4.67907	49.2397	5.62175	0.230672	0.447687	Nodiff	-
gene-F2P79_021418	2.38705	0.0950263	4.67907	49.2397	5.62175	0.230672	0.447687	Nodiff	-
gene-F2P79_014990	95.6653	3.8093	187.521	49.2273	5.62139	8.6e-08	1.03e-06	Up Regulation	K04849
gene-F2P79_004195	7.13229	0.285079	13.9795	49.0373	5.61581	0.0194204	0.0601937	Up Regulation	K04908
gene-F2P79_021797	56.052	2.24241	109.862	48.9927	5.61449	7.74e-14	2.42e-12	Up Regulation	K05090
gene-F2P79_011489	25.482	1.02539	49.9386	48.7021	5.60591	4.35e-07	4.53e-06	Up Regulation	-
gene-F2P79_015110	11.5695	0.46597	22.673	48.6577	5.6046	0.000848656	0.00400412	Up Regulation	K05081
gene-F2P79_022248	10.9985	0.444798	21.5522	48.454	5.59854	0.00132279	0.00590816	Up Regulation	-
gene-F2P79_017404	18.9526	0.767488	37.1376	48.3886	5.59659	1.17e-05	8.76e-05	Up Regulation	-
gene-F2P79_025163	4.63368	0.188475	9.07889	48.1704	5.59007	0.0511519	0.135499	Nodiff	K16816
gene-F2P79_008195	19.3863	0.790238	37.9823	48.0644	5.5869	7.53e-06	5.91e-05	Up Regulation	-
gene-F2P79_021028	13.1746	0.538246	25.8109	47.9536	5.58357	0.0457618	0.12362	Up Regulation	K10371
gene-F2P79_018046	11.4194	0.467548	22.3712	47.8478	5.58038	0.000851098	0.00401387	Up Regulation	K07296
gene-F2P79_006117	188.242	7.71541	368.768	47.7963	5.57883	6.75e-16	2.71e-14	Up Regulation	K17493
gene-F2P79_022613	2.31802	0.0950263	4.541	47.7868	5.57854	0.231099	0.448226	Nodiff	-
gene-F2P79_001833	4.59351	0.188475	8.99854	47.7441	5.57725	0.0512057	0.135574	Nodiff	-
gene-F2P79_005030	2.45909	0.101032	4.81714	47.6794	5.5753	0.432404	0.702215	Nodiff	K06615
gene-F2P79_013991	2.45909	0.101032	4.81714	47.6794	5.5753	0.432404	0.702215	Nodiff	K17549
gene-F2P79_017874	2.30359	0.0950263	4.51214	47.4831	5.56934	0.231188	0.448236	Nodiff	-
gene-F2P79_021206	36.1756	1.49294	70.8582	47.4623	5.56871	1.65e-09	2.69e-08	Up Regulation	K13126
gene-F2P79_003173	176.152	7.28231	345.022	47.3781	5.56615	1.07e-34	1.89e-32	Up Regulation	-
gene-F2P79_023608	32.5223	1.34808	63.6965	47.2499	5.56224	3.01e-08	3.97e-07	Up Regulation	K13701
gene-F2P79_006555	2.28915	0.0950263	4.48328	47.1794	5.56008	0.412173	0.678616	Nodiff	K04210
gene-F2P79_014998	2.28915	0.0950263	4.48328	47.1794	5.56008	0.412173	0.678616	Nodiff	K10409
gene-F2P79_011531	6.96913	0.289506	13.6488	47.1449	5.55903	0.0124638	0.0411303	Up Regulation	-
gene-F2P79_001133	2.27628	0.0950263	4.45754	46.9085	5.55178	0.231357	0.448286	Nodiff	K03996
gene-F2P79_014336	2.41735	0.101032	4.73368	46.8533	5.55008	0.230484	0.447516	Nodiff	K09574
gene-F2P79_024890	2.41735	0.101032	4.73368	46.8533	5.55008	0.230484	0.447516	Nodiff	K04354
gene-F2P79_000170	16.1576	0.675617	31.6396	46.8307	5.54938	0.000147442	0.00085489	Up Regulation	K09326
gene-F2P79_005697	7.21847	0.303095	14.1338	46.6317	5.54324	0.0370428	0.103782	Up Regulation	K08118
gene-F2P79_000131	2.26185	0.0950263	4.42868	46.6048	5.54241	0.231445	0.448286	Nodiff	K05856
gene-F2P79_025960	2.26185	0.0950263	4.42868	46.6048	5.54241	0.231445	0.448286	Nodiff	K06727
gene-F2P79_018572	6.77269	0.285079	13.2603	46.5145	5.53961	0.0125209	0.0412524	Up Regulation	K16352
gene-F2P79_017965	2.24898	0.0950263	4.40294	46.3339	5.53399	0.231525	0.448286	Nodiff	K07204
gene-F2P79_009786	100.768	4.25852	197.278	46.3256	5.53374	1.34e-22	9.66e-21	Up Regulation	-
gene-F2P79_016445	24.5358	1.03771	48.0339	46.2885	5.53258	1.27e-05	9.51e-05	Up Regulation	K06569
gene-F2P79_002598	4.76567	0.202064	9.32928	46.17	5.52889	0.0509729	0.13521	Nodiff	K17854
gene-F2P79_020787	10.2947	0.437214	20.1522	46.0922	5.52645	0.0020538	0.00869476	Up Regulation	-
gene-F2P79_022145	6.7749	0.289506	13.2603	45.8031	5.51737	0.0125203	0.0412524	Up Regulation	K10352
gene-F2P79_004579	31.3089	1.33922	61.2785	45.7567	5.51591	1.77e-08	2.43e-07	Up Regulation	K14284
gene-F2P79_012742	6.80455	0.291084	13.318	45.7531	5.5158	0.0125118	0.0412441	Up Regulation	-
gene-F2P79_016344	10.7155	0.459965	20.9711	45.5928	5.51073	0.00132772	0.00592523	Up Regulation	K11856
gene-F2P79_006993	57.9427	2.49124	113.394	45.5171	5.50834	6.09e-14	1.92e-12	Up Regulation	K00709
gene-F2P79_015084	2.20725	0.0950263	4.31947	45.4555	5.50638	0.231781	0.448656	Nodiff	-
gene-F2P79_002699	4.68221	0.202064	9.16236	45.3439	5.50284	0.0510865	0.135376	Nodiff	K08182
gene-F2P79_021079	9.22335	0.398122	18.0486	45.3343	5.50253	0.00320199	0.0128548	Up Regulation	-
gene-F2P79_009065	759.755	32.8293	1486.68	45.2852	5.50097	1.85e-53	7.63e-51	Up Regulation	K17480
gene-F2P79_012899	43.4161	1.87905	84.9531	45.2107	5.49859	7.96e-11	1.62e-09	Up Regulation	K17495
gene-F2P79_005033	12.8719	0.559419	25.1845	45.019	5.49246	0.0637693	0.162765	Nodiff	K06615
gene-F2P79_023112	25.719	1.12042	50.3176	44.9098	5.48896	4.57e-07	4.72e-06	Up Regulation	K08109
gene-F2P79_008005	2.17995	0.0950263	4.26487	44.8809	5.48803	0.397323	0.660458	Nodiff	K19926
gene-F2P79_012466	52.1218	2.27234	101.971	44.875	5.48784	5.39e-11	1.13e-09	Up Regulation	K06107
gene-F2P79_025619	2.30659	0.101032	4.51214	44.6606	5.48093	0.23117	0.448236	Nodiff	-
gene-F2P79_002489	8.76691	0.384533	17.1493	44.5977	5.4789	0.00500271	0.0188084	Up Regulation	K13857
gene-F2P79_021855	3.98301	0.174886	7.79114	44.5499	5.47735	0.2477	0.47205	Nodiff	-
gene-F2P79_006116	9.20061	0.404127	17.9971	44.5332	5.47681	0.00320353	0.0128585	Up Regulation	K07604
gene-F2P79_012023	2.29216	0.101032	4.48328	44.375	5.47167	0.4117	0.678068	Nodiff	-
gene-F2P79_003305	3.95727	0.174886	7.73966	44.2555	5.46778	0.0942974	0.22253	Nodiff	-
gene-F2P79_012034	8.69788	0.384533	17.0112	44.2387	5.46724	0.00500762	0.0188236	Up Regulation	-
gene-F2P79_016120	2.27929	0.101032	4.45754	44.1202	5.46337	0.231338	0.448286	Nodiff	-
gene-F2P79_018415	24.9631	1.1084	48.8178	44.0433	5.46085	1.05e-06	1e-05	Up Regulation	K18739
gene-F2P79_000744	14.6371	0.650017	28.6242	44.036	5.46061	0.014075	0.0455905	Up Regulation	K04217
gene-F2P79_001010	6.41938	0.285079	12.5537	44.0358	5.4606	0.0196125	0.0606752	Up Regulation	K14704
gene-F2P79_008559	18.3457	0.815742	35.8756	43.9791	5.45875	0.000194267	0.0010924	Up Regulation	-
gene-F2P79_000509	6.40651	0.285079	12.5279	43.9455	5.45764	0.019616	0.0606771	Up Regulation	K12477
gene-F2P79_008091	90.224	4.01569	176.432	43.9357	5.45732	7.92e-20	4.66e-18	Up Regulation	K13111
gene-F2P79_009150	471.622	21.025	922.219	43.8629	5.45493	2.12e-68	1.68e-65	Up Regulation	K18273
gene-F2P79_021481	2.26486	0.101032	4.42868	43.8345	5.454	0.231427	0.448286	Nodiff	K19473
gene-F2P79_012676	42.4556	1.89421	83.0171	43.8266	5.45374	2.02e-05	0.000143493	Up Regulation	-
gene-F2P79_021449	6.18039	0.275918	12.0849	43.7989	5.45282	0.0196732	0.0607926	Up Regulation	-
gene-F2P79_015961	15.9564	0.713132	31.1997	43.7502	5.45122	0.000100331	0.000603792	Up Regulation	-
gene-F2P79_000743	22.172	0.992302	43.3517	43.6881	5.44917	3.49e-06	2.95e-05	Up Regulation	-
gene-F2P79_009001	6.76882	0.303095	13.2346	43.6647	5.44839	0.012522	0.0412524	Up Regulation	-
gene-F2P79_002090	4.07027	0.182469	7.95807	43.6132	5.44669	0.0810869	0.197685	Nodiff	-
gene-F2P79_008279	25.552	1.14601	49.958	43.5928	5.44602	4.57e-07	4.72e-06	Up Regulation	K09624
gene-F2P79_021965	2.25198	0.101032	4.40294	43.5797	5.44559	0.231506	0.448286	Nodiff	-
gene-F2P79_014609	6.30938	0.283501	12.3353	43.5105	5.44329	0.0196414	0.060729	Up Regulation	-
gene-F2P79_006419	678.999	30.6603	1327.34	43.2918	5.43602	3.7e-71	3.61e-68	Up Regulation	K05411
gene-F2P79_017354	9.76537	0.444798	19.0859	42.9092	5.42322	0.00449703	0.0171729	Up Regulation	-
gene-F2P79_010068	12.6376	0.579013	24.6963	42.6524	5.41455	0.000554552	0.00276309	Up Regulation	K11222
gene-F2P79_012760	131.207	6.03486	256.379	42.483	5.40881	2.05e-26	2.09e-24	Up Regulation	K09219
gene-F2P79_015617	10.3728	0.481137	20.2645	42.1179	5.39636	0.00205265	0.00869164	Up Regulation	K10352
gene-F2P79_002379	30.7716	1.43385	60.1094	41.9218	5.38963	0.000252665	0.00137812	Up Regulation	K15261
gene-F2P79_012925	5.61319	0.262329	10.9641	41.7951	5.38526	0.0306356	0.0884083	Up Regulation	K12387
gene-F2P79_008901	38.5428	1.80194	75.2837	41.7792	5.38471	1.91e-09	3.09e-08	Up Regulation	K09308
gene-F2P79_015929	6.34348	0.29709	12.3899	41.7041	5.38212	0.0196326	0.0607108	Up Regulation	K00698
gene-F2P79_014192	20.0244	0.939524	39.1094	41.6268	5.37944	0.000545872	0.00272491	Up Regulation	-
gene-F2P79_015025	4.17496	0.196058	8.15386	41.589	5.37813	0.140808	0.3044	Nodiff	K07189
gene-F2P79_000401	139.054	6.55203	271.556	41.4461	5.37316	1.44e-27	1.61e-25	Up Regulation	K13752
gene-F2P79_011036	7.42161	0.349771	14.4934	41.4369	5.37284	0.0120358	0.0400388	Up Regulation	-
gene-F2P79_015873	40.5238	1.91065	79.137	41.4188	5.37221	5.34e-05	0.000344014	Up Regulation	K17914
gene-F2P79_001070	23.2917	1.09924	45.4842	41.3777	5.37078	3.62e-06	3.05e-05	Up Regulation	-
gene-F2P79_012826	1.85015	0.0874429	3.61285	41.3167	5.36865	0.4821	0.739807	Nodiff	K07618
gene-F2P79_017270	1.85015	0.0874429	3.61285	41.3167	5.36865	0.4821	0.739807	Nodiff	K14165
gene-F2P79_017916	1.85015	0.0874429	3.61285	41.3167	5.36865	0.4821	0.739807	Nodiff	-
gene-F2P79_014248	13.8379	0.654445	27.0214	41.289	5.36769	0.000359386	0.00187964	Up Regulation	K04613
gene-F2P79_012690	122.575	5.80454	239.345	41.2341	5.36577	6.24e-25	5.57e-23	Up Regulation	K19876
gene-F2P79_013670	10.3796	0.49157	20.2676	41.2303	5.36563	0.00205255	0.00869164	Up Regulation	K17255
gene-F2P79_000813	50.9105	2.41256	99.4084	41.2045	5.36473	6.42e-12	1.55e-10	Up Regulation	K04572
gene-F2P79_013575	30.0397	1.42794	58.6515	41.0743	5.36016	2.4e-05	0.000168577	Up Regulation	-
gene-F2P79_022601	22.0706	1.04931	43.0919	41.0667	5.3599	0.000194192	0.00109227	Up Regulation	-
gene-F2P79_000898	29.585	1.40834	57.7617	41.0139	5.35804	1.43e-07	1.64e-06	Up Regulation	-
gene-F2P79_011072	14.3074	0.681623	27.9332	40.9805	5.35687	0.0250116	0.0742688	Up Regulation	-
gene-F2P79_022562	8.06843	0.384533	15.7523	40.9649	5.35631	0.00779398	0.0275801	Up Regulation	-
gene-F2P79_025225	167.788	8.01148	327.565	40.887	5.35357	4.24e-32	6.18e-30	Up Regulation	-
gene-F2P79_023123	5.77248	0.275918	11.269	40.8421	5.35198	0.030632	0.0884083	Up Regulation	K08455
gene-F2P79_020644	7.85754	0.376949	15.3381	40.6902	5.34661	0.00863817	0.0301345	Up Regulation	-
gene-F2P79_010789	145.346	6.9729	283.718	40.6887	5.34656	1.92e-28	2.28e-26	Up Regulation	-
gene-F2P79_016591	23.3159	1.11884	45.513	40.6789	5.34621	3.62e-06	3.05e-05	Up Regulation	K01335
gene-F2P79_008056	9.69639	0.467548	18.9252	40.4776	5.33905	0.00475217	0.0179928	Up Regulation	-
gene-F2P79_008872	4.06263	0.196058	7.92921	40.4432	5.33782	0.236194	0.45547	Nodiff	-
gene-F2P79_018381	13.6114	0.657601	26.5652	40.3971	5.33618	0.0302089	0.0874597	Up Regulation	-
gene-F2P79_005469	23.2212	1.12199	45.3203	40.3927	5.33602	3.62e-06	3.04e-05	Up Regulation	K05135
gene-F2P79_006585	3.61683	0.174886	7.05878	40.3622	5.33493	0.127149	0.282811	Nodiff	-
gene-F2P79_001934	1.80842	0.0874429	3.52939	40.3622	5.33493	0.370629	0.62699	Nodiff	-
gene-F2P79_019518	5.85818	0.283501	11.4329	40.3274	5.33369	0.0306272	0.0884083	Up Regulation	K18078
gene-F2P79_017616	4.16353	0.202064	8.125	40.2101	5.32949	0.0810084	0.197611	Nodiff	-
gene-F2P79_019540	5.8461	0.285079	11.4071	40.0139	5.32243	0.030628	0.0884083	Up Regulation	K06252
gene-F2P79_024905	6.20841	0.303095	12.1137	39.9667	5.32073	0.0196665	0.0607805	Up Regulation	-
gene-F2P79_007581	4.13623	0.202064	8.0704	39.9399	5.31976	0.081032	0.197646	Nodiff	K04319
gene-F2P79_021074	808.105	39.58	1576.63	39.8341	5.31593	1.66e-86	1.88e-83	Up Regulation	K15259
gene-F2P79_019644	52.0995	2.55584	101.643	39.7689	5.31357	8.86e-09	1.28e-07	Up Regulation	K12875
gene-F2P79_011058	1.78112	0.0874429	3.47479	39.7378	5.31244	0.370484	0.626945	Nodiff	K19721
gene-F2P79_003420	9.9982	0.493148	19.5033	39.5485	5.30555	0.0031654	0.0127293	Up Regulation	-
gene-F2P79_009093	1.76668	0.0874429	3.44593	39.4077	5.30041	0.370405	0.626945	Nodiff	-
gene-F2P79_012275	5.84831	0.289506	11.4071	39.4019	5.30019	0.0306278	0.0884083	Up Regulation	-
gene-F2P79_012893	12.5631	0.625689	24.5005	39.1576	5.29122	0.000830698	0.00393064	Up Regulation	-
gene-F2P79_011722	5.25988	0.262329	10.2574	39.1015	5.28915	0.0473844	0.127366	Up Regulation	-
gene-F2P79_005431	23.6288	1.1791	46.0785	39.0793	5.28833	3.58e-06	3.01e-05	Up Regulation	K20354
gene-F2P79_022831	5.67994	0.283501	11.0764	39.07	5.28799	0.0815607	0.198664	Nodiff	-
gene-F2P79_011228	9.31344	0.46597	18.1609	38.9744	5.28445	0.00485833	0.0183321	Up Regulation	-
gene-F2P79_000783	16.8867	0.846076	32.9274	38.9178	5.28236	9.94e-05	0.000599306	Up Regulation	K09313
gene-F2P79_014454	1.73938	0.0874429	3.39132	38.7833	5.27736	0.370251	0.626901	Nodiff	-
gene-F2P79_025155	1.73938	0.0874429	3.39132	38.7833	5.27736	0.370251	0.626901	Nodiff	K13207
gene-F2P79_007975	5.63744	0.285079	10.9898	38.55	5.26866	0.0538689	0.141247	Nodiff	-
gene-F2P79_012092	1.72495	0.0874429	3.36246	38.4532	5.26503	0.458564	0.714835	Nodiff	K08328
gene-F2P79_014616	1.72495	0.0874429	3.36246	38.4532	5.26503	0.458564	0.714835	Nodiff	K10397
gene-F2P79_017704	1.72495	0.0874429	3.36246	38.4532	5.26503	0.458564	0.714835	Nodiff	-
gene-F2P79_024347	1.72495	0.0874429	3.36246	38.4532	5.26503	0.458564	0.714835	Nodiff	-
gene-F2P79_024681	15.3185	0.776649	29.8604	38.4478	5.26483	0.000275817	0.00148923	Up Regulation	K17527
gene-F2P79_000415	17.0275	0.864092	33.1909	38.4113	5.26346	0.0120987	0.0401851	Up Regulation	-
gene-F2P79_014391	3.59332	0.182469	7.00418	38.3855	5.26249	0.127123	0.282803	Nodiff	-
gene-F2P79_006513	35.5262	1.80637	69.2459	38.3343	5.26056	2.09e-05	0.000148628	Up Regulation	-
gene-F2P79_012510	14.201	0.722293	27.6797	38.322	5.2601	0.0212899	0.0648954	Up Regulation	-
gene-F2P79_011312	14.4535	0.735882	28.1711	38.282	5.25859	0.000351147	0.00183942	Up Regulation	K00512
gene-F2P79_016588	11.043	0.562575	21.5234	38.2587	5.25772	0.00199684	0.0084902	Up Regulation	-
gene-F2P79_012288	5.13624	0.262329	10.0102	38.1589	5.25395	0.0732514	0.18283	Nodiff	-
gene-F2P79_000856	1.71208	0.0874429	3.33672	38.1589	5.25395	0.37009	0.626901	Nodiff	K07883
gene-F2P79_008771	1.71208	0.0874429	3.33672	38.1589	5.25395	0.37009	0.626901	Nodiff	K09312
gene-F2P79_009023	1.71208	0.0874429	3.33672	38.1589	5.25395	0.37009	0.626901	Nodiff	K06521
gene-F2P79_022668	1.71208	0.0874429	3.33672	38.1589	5.25395	0.37009	0.626901	Nodiff	-
gene-F2P79_002372	6.84521	0.349771	13.3406	38.141	5.25327	0.221668	0.434337	Nodiff	K16497
gene-F2P79_000784	7.13048	0.364938	13.896	38.0777	5.25088	0.0185056	0.057751	Up Regulation	K10351
gene-F2P79_012123	16.8253	0.861242	32.7893	38.0721	5.25066	9.94e-05	0.0005991	Up Regulation	K08019
gene-F2P79_010604	16.7418	0.858086	32.6255	38.0212	5.24873	9.93e-05	0.000598745	Up Regulation	-
gene-F2P79_002301	1.85394	0.0950263	3.61285	38.0195	5.24867	0.481469	0.739209	Nodiff	K13902
gene-F2P79_006835	1.85394	0.0950263	3.61285	38.0195	5.24867	0.481469	0.739209	Nodiff	K05680
gene-F2P79_014286	1.85394	0.0950263	3.61285	38.0195	5.24867	0.481469	0.739209	Nodiff	-
gene-F2P79_015637	1.85394	0.0950263	3.61285	38.0195	5.24867	0.481469	0.739209	Nodiff	K01510
gene-F2P79_018562	1.85394	0.0950263	3.61285	38.0195	5.24867	0.481469	0.739209	Nodiff	-
gene-F2P79_023278	1.85394	0.0950263	3.61285	38.0195	5.24867	0.481469	0.739209	Nodiff	K10955
gene-F2P79_023410	1.85394	0.0950263	3.61285	38.0195	5.24867	0.481469	0.739209	Nodiff	-
gene-F2P79_012919	126.947	6.50693	247.386	38.0189	5.24864	1.86e-14	6.34e-13	Up Regulation	K04315
gene-F2P79_013219	3.942	0.202064	7.68194	38.0174	5.24859	0.0811843	0.19786	Nodiff	-
gene-F2P79_019353	5.26367	0.269912	10.2574	38.0029	5.24804	0.0473864	0.127366	Up Regulation	-
gene-F2P79_015596	9.3331	0.479559	18.1866	37.9237	5.24503	0.00485891	0.0183321	Up Regulation	K03424
gene-F2P79_013326	28.5513	1.47028	55.6324	37.8379	5.24176	3.21e-07	3.42e-06	Up Regulation	K08131
gene-F2P79_013578	11.0612	0.570158	21.5522	37.8004	5.24033	0.00199716	0.0084902	Up Regulation	K05497
gene-F2P79_001728	5.52823	0.285079	10.7714	37.7838	5.2397	0.162358	0.340377	Nodiff	-
gene-F2P79_011669	3.66615	0.190053	7.14225	37.5803	5.23191	0.266922	0.495903	Nodiff	K20198
gene-F2P79_000520	3.62363	0.188475	7.05878	37.4522	5.22698	0.127156	0.282811	Nodiff	-
gene-F2P79_023220	198.79	10.3615	387.218	37.3707	5.22384	4.18e-18	2.13e-16	Up Regulation	K17631
gene-F2P79_000705	8.37247	0.437214	16.3077	37.2991	5.22107	0.144336	0.309807	Nodiff	-
gene-F2P79_011733	23.7463	1.2442	46.2485	37.1714	5.21612	3.59e-06	3.02e-05	Up Regulation	K18598
gene-F2P79_001155	28.7149	1.50495	55.9248	37.1606	5.2157	3.16e-07	3.38e-06	Up Regulation	K09371
gene-F2P79_004571	22.1335	1.16561	43.1013	36.9775	5.20858	8.17e-06	6.36e-05	Up Regulation	-
gene-F2P79_015901	10.607	0.560997	20.6529	36.8147	5.20221	0.00303708	0.0122945	Up Regulation	K04237
gene-F2P79_017416	5.19608	0.275918	10.1162	36.664	5.19629	0.149081	0.318303	Nodiff	K19941
gene-F2P79_010906	10.8427	0.576163	21.1092	36.6374	5.19525	0.00199311	0.00847972	Up Regulation	-
gene-F2P79_008800	4.92914	0.262329	9.59596	36.5799	5.19298	0.379544	0.638382	Nodiff	K04439
gene-F2P79_000980	1.64305	0.0874429	3.19865	36.5799	5.19298	0.441659	0.711476	Nodiff	-
gene-F2P79_002927	1.64305	0.0874429	3.19865	36.5799	5.19298	0.441659	0.711476	Nodiff	K07362
gene-F2P79_020375	1.64305	0.0874429	3.19865	36.5799	5.19298	0.441659	0.711476	Nodiff	-
gene-F2P79_022632	3.42795	0.182469	6.67344	36.573	5.19271	0.126908	0.282514	Nodiff	-
gene-F2P79_015028	33.1718	1.76728	64.5763	36.54	5.19141	6.41e-08	7.87e-07	Up Regulation	K04160
gene-F2P79_003765	216.414	11.5655	421.263	36.4242	5.18683	3.73e-37	7.61e-35	Up Regulation	-
gene-F2P79_003995	3.55538	0.190053	6.92071	36.4147	5.18645	0.127078	0.282763	Nodiff	K08327
gene-F2P79_019164	16.2396	0.868519	31.6108	36.3961	5.18571	0.00876869	0.0305103	Up Regulation	-
gene-F2P79_002367	9.33003	0.499153	18.1609	36.3834	5.18521	0.00485882	0.0183321	Up Regulation	K16495
gene-F2P79_016982	22.3365	1.19585	43.4772	36.3568	5.18415	7.92e-06	6.2e-05	Up Regulation	K05719
gene-F2P79_008951	10.1707	0.54583	19.7957	36.2671	5.18059	0.00301619	0.0122233	Up Regulation	-
gene-F2P79_020198	1.77048	0.0950263	3.44593	36.2629	5.18042	0.370426	0.626945	Nodiff	K13368
gene-F2P79_014612	41.6235	2.24368	81.0033	36.1029	5.17404	1.3e-09	2.16e-08	Up Regulation	K05644
gene-F2P79_002791	25.1148	1.35408	48.8755	36.0949	5.17372	2.38e-06	2.1e-05	Up Regulation	K04359
gene-F2P79_000447	13.9551	0.753899	27.1563	36.0212	5.17077	0.000529657	0.0026515	Up Regulation	-
gene-F2P79_014504	3.51365	0.190053	6.83725	35.9756	5.16894	0.127026	0.282676	Nodiff	K17286
gene-F2P79_012010	139.791	7.57024	272.012	35.9318	5.16719	3.81e-26	3.75e-24	Up Regulation	-
gene-F2P79_000317	305.038	16.5299	593.546	35.9075	5.16621	4.33e-35	7.87e-33	Up Regulation	K05720
gene-F2P79_014465	2433.47	131.893	4735.05	35.9006	5.16593	3.79e-121	9.02e-118	Up Regulation	K06258
gene-F2P79_017430	124.852	6.77496	242.93	35.857	5.16418	1.29e-12	3.43e-11	Up Regulation	-
gene-F2P79_016521	1.85694	0.101032	3.61285	35.7596	5.16026	0.480972	0.738975	Nodiff	K10976
gene-F2P79_001478	9.91077	0.539824	19.2817	35.7185	5.1586	0.00457593	0.0174085	Up Regulation	-
gene-F2P79_016587	1.74317	0.0950263	3.39132	35.6882	5.15738	0.370273	0.626901	Nodiff	K06791
gene-F2P79_025527	1.74317	0.0950263	3.39132	35.6882	5.15738	0.370273	0.626901	Nodiff	K16782
gene-F2P79_018434	3.4567	0.188475	6.72493	35.6808	5.15708	0.410078	0.676154	Nodiff	K05859
gene-F2P79_003926	20.4434	1.11599	39.7708	35.6374	5.15532	2.71e-05	0.000188453	Up Regulation	K08385
gene-F2P79_000155	31.0636	1.69658	60.4307	35.6192	5.15458	3.62e-05	0.00024387	Up Regulation	-
gene-F2P79_010542	79.1724	4.33828	154.006	35.4994	5.14972	4.32e-16	1.77e-14	Up Regulation	-
gene-F2P79_007724	16.5778	0.90919	32.2465	35.4673	5.14842	0.0294771	0.0856419	Up Regulation	K06083
gene-F2P79_013561	34.9383	1.91824	67.9583	35.4275	5.1468	2e-05	0.000142492	Up Regulation	K18543
gene-F2P79_006879	1.72874	0.0950263	3.36246	35.3845	5.14505	0.457882	0.714461	Nodiff	-
gene-F2P79_014448	1.72874	0.0950263	3.36246	35.3845	5.14505	0.457882	0.714461	Nodiff	K06467
gene-F2P79_025088	1.72874	0.0950263	3.36246	35.3845	5.14505	0.457882	0.714461	Nodiff	-
gene-F2P79_010438	3.44462	0.190053	6.69918	35.2491	5.13951	0.126933	0.282526	Nodiff	K09098
gene-F2P79_021547	6.99013	0.386111	13.5942	35.2079	5.13783	0.0184739	0.0576771	Up Regulation	K01528
gene-F2P79_005620	18.7896	1.03898	36.5402	35.1694	5.13625	6.25e-05	0.000396198	Up Regulation	K05017
gene-F2P79_003372	9.88726	0.547408	19.2271	35.1239	5.13438	0.00457354	0.0174025	Up Regulation	K07367
gene-F2P79_006816	3.43175	0.190053	6.67344	35.1136	5.13396	0.126914	0.282514	Nodiff	K13172
gene-F2P79_002421	1.71587	0.0950263	3.33672	35.1136	5.13396	0.370113	0.626901	Nodiff	K04255
gene-F2P79_013448	1.71587	0.0950263	3.33672	35.1136	5.13396	0.370113	0.626901	Nodiff	K09098
gene-F2P79_016950	1.71587	0.0950263	3.33672	35.1136	5.13396	0.370113	0.626901	Nodiff	-
gene-F2P79_017906	1.71587	0.0950263	3.33672	35.1136	5.13396	0.370113	0.626901	Nodiff	K13957
gene-F2P79_023579	1.71587	0.0950263	3.33672	35.1136	5.13396	0.370113	0.626901	Nodiff	K07882
gene-F2P79_019549	26.8896	1.48978	52.2894	35.0987	5.13335	0.000441775	0.00226056	Up Regulation	K06210
gene-F2P79_010723	15.2351	0.844498	29.6257	35.0809	5.13261	0.00955827	0.0328892	Up Regulation	K19581
gene-F2P79_010062	22.5514	1.2502	43.8525	35.0763	5.13243	0.00391191	0.0152058	Up Regulation	-
gene-F2P79_000974	112.651	6.2503	219.052	35.0466	5.1312	7.21e-22	4.84e-20	Up Regulation	K17277
gene-F2P79_016721	8.60653	0.477981	16.7351	35.012	5.12978	0.00739516	0.0263472	Up Regulation	-
gene-F2P79_012429	1.81521	0.101032	3.52939	34.9335	5.12654	0.370664	0.62699	Nodiff	-
gene-F2P79_018109	1.81521	0.101032	3.52939	34.9335	5.12654	0.370664	0.62699	Nodiff	K05085
gene-F2P79_023408	1.81521	0.101032	3.52939	34.9335	5.12654	0.370664	0.62699	Nodiff	-
gene-F2P79_013845	9.77571	0.54583	19.0056	34.8196	5.12183	0.00456191	0.0173644	Up Regulation	-
gene-F2P79_015390	142.66	7.96648	277.354	34.8151	5.12164	2.15e-26	2.18e-24	Up Regulation	K04351
gene-F2P79_004435	3.40289	0.190053	6.61572	34.8099	5.12143	0.126871	0.282507	Nodiff	-
gene-F2P79_023761	1.70144	0.0950263	3.30786	34.8099	5.12143	0.370026	0.626901	Nodiff	K04994
gene-F2P79_018597	221.004	12.3625	429.646	34.754	5.11911	5.49e-36	1.06e-33	Up Regulation	K08116
gene-F2P79_017618	11.8056	0.662028	22.9492	34.665	5.11541	0.00190141	0.00816086	Up Regulation	K06529
gene-F2P79_018811	35.8059	2.01611	69.5956	34.5197	5.10935	0.00906635	0.0314083	Up Regulation	-
gene-F2P79_014390	616.23	34.7208	1197.74	34.4963	5.10837	2.19e-49	7.58e-47	Up Regulation	K10376
gene-F2P79_007031	18.0829	1.01938	35.1464	34.4781	5.10761	9.25e-05	0.000563913	Up Regulation	K03917
gene-F2P79_010121	1.78791	0.101032	3.47479	34.393	5.10404	0.370521	0.626945	Nodiff	-
gene-F2P79_001875	27.8525	1.5788	54.1262	34.2831	5.09943	9.94e-07	9.54e-06	Up Regulation	-
gene-F2P79_021928	4073.65	231.102	7916.2	34.2541	5.09821	1.25e-08	1.76e-07	Up Regulation	-
gene-F2P79_006293	3.32019	0.188475	6.45191	34.2322	5.09728	0.219058	0.430088	Nodiff	K04909
gene-F2P79_002773	15.9141	0.904763	30.9235	34.1786	5.09502	0.00096876	0.00448876	Up Regulation	K05039
gene-F2P79_011026	6.14829	0.349771	11.9468	34.156	5.09407	0.0658135	0.167184	Nodiff	K19477
gene-F2P79_000198	1.77348	0.101032	3.44593	34.1074	5.09201	0.370443	0.626945	Nodiff	K05840
gene-F2P79_018442	47.6778	2.72049	92.6351	34.0509	5.08962	1.33e-10	2.58e-09	Up Regulation	K04903
gene-F2P79_017684	6.66112	0.380105	12.9421	34.0488	5.08953	0.132341	0.292227	Nodiff	K19703
gene-F2P79_013559	45.8092	2.62812	88.9902	33.8608	5.08155	5.54e-10	9.8e-09	Up Regulation	K00157
gene-F2P79_021953	25.9014	1.49145	50.3113	33.7331	5.07609	0.00187422	0.00806356	Up Regulation	K12407
gene-F2P79_001418	1.64684	0.0950263	3.19865	33.6607	5.07299	0.440941	0.710878	Nodiff	K01915
gene-F2P79_002050	1.64684	0.0950263	3.19865	33.6607	5.07299	0.440941	0.710878	Nodiff	-
gene-F2P79_002861	1.64684	0.0950263	3.19865	33.6607	5.07299	0.440941	0.710878	Nodiff	K09630
gene-F2P79_003398	1.64684	0.0950263	3.19865	33.6607	5.07299	0.440941	0.710878	Nodiff	K06491
gene-F2P79_009147	1.64684	0.0950263	3.19865	33.6607	5.07299	0.440941	0.710878	Nodiff	K00432
gene-F2P79_009393	1.64684	0.0950263	3.19865	33.6607	5.07299	0.440941	0.710878	Nodiff	-
gene-F2P79_022267	1.64684	0.0950263	3.19865	33.6607	5.07299	0.440941	0.710878	Nodiff	K09664
gene-F2P79_002825	42.6242	2.45964	82.7887	33.6589	5.07292	1.84e-09	2.99e-08	Up Regulation	-
gene-F2P79_000504	9.81515	0.567002	19.0633	33.6212	5.0713	0.00456607	0.0173772	Up Regulation	K18033
gene-F2P79_013154	134.799	7.79159	261.807	33.6012	5.07044	1.18e-24	1.04e-22	Up Regulation	K03156
gene-F2P79_017232	31.409	1.81563	61.0024	33.5985	5.07033	3.13e-05	0.000213982	Up Regulation	K06792
gene-F2P79_019334	24.937	1.44153	48.4324	33.598	5.0703	3.4e-06	2.88e-05	Up Regulation	-
gene-F2P79_000135	63.0407	3.64673	122.435	33.5738	5.06927	2.43e-13	7.12e-12	Up Regulation	K10476
gene-F2P79_020752	1.74618	0.101032	3.39132	33.5669	5.06897	0.37029	0.626901	Nodiff	K15295
gene-F2P79_021837	971.587	56.2365	1886.94	33.5536	5.0684	1.66e-86	1.88e-83	Up Regulation	K09447
gene-F2P79_000968	32.7814	1.90465	63.6582	33.4226	5.06275	9.04e-08	1.08e-06	Up Regulation	K09057
gene-F2P79_012949	7.77635	0.452381	15.1003	33.3796	5.0609	0.0202464	0.0622498	Up Regulation	-
gene-F2P79_000637	6.94454	0.404127	13.4849	33.3681	5.0604	0.0459207	0.123936	Up Regulation	-
gene-F2P79_001064	192.213	11.1982	373.229	33.3292	5.05872	2.88e-32	4.26e-30	Up Regulation	K06855
gene-F2P79_002832	1.73175	0.101032	3.36246	33.2812	5.05664	0.457345	0.713883	Nodiff	K09655
gene-F2P79_007315	1.73175	0.101032	3.36246	33.2812	5.05664	0.457345	0.713883	Nodiff	K14297
gene-F2P79_008697	5.98921	0.349771	11.6286	33.2464	5.05513	0.149652	0.319332	Nodiff	-
gene-F2P79_008071	9.70283	0.567002	18.8387	33.225	5.0542	0.00455409	0.0173408	Up Regulation	K02165
gene-F2P79_019708	7.47976	0.437214	14.5223	33.2155	5.05379	0.0168172	0.0531787	Up Regulation	K08824
gene-F2P79_013665	3.35128	0.196058	6.50651	33.1866	5.05253	0.12679	0.282483	Nodiff	K10352
gene-F2P79_014917	6.58066	0.386111	12.7752	33.0869	5.04819	0.0282167	0.0825731	Up Regulation	K04837
gene-F2P79_004965	1.71888	0.101032	3.33672	33.0264	5.04555	0.370131	0.626901	Nodiff	-
gene-F2P79_013756	1.71888	0.101032	3.33672	33.0264	5.04555	0.370131	0.626901	Nodiff	-
gene-F2P79_017833	1.71888	0.101032	3.33672	33.0264	5.04555	0.370131	0.626901	Nodiff	K10465
gene-F2P79_005808	4.82082	0.283501	9.35814	33.0092	5.0448	0.191081	0.38649	Nodiff	K07604
gene-F2P79_007331	2.96009	0.174886	5.74529	32.8517	5.03789	0.196254	0.394719	Nodiff	K18273
gene-F2P79_006415	53.497	3.16076	103.833	32.8507	5.03785	1.58e-06	1.44e-05	Up Regulation	K04979
gene-F2P79_004307	11.076	0.654445	21.4976	32.8486	5.03776	0.00283659	0.0115919	Up Regulation	K09445
gene-F2P79_006860	62.3189	3.68678	120.951	32.8067	5.03592	4.8e-13	1.35e-11	Up Regulation	-
gene-F2P79_005564	85.4765	5.06067	165.892	32.7807	5.03477	7.16e-17	3.19e-15	Up Regulation	K06112
gene-F2P79_012377	2.94566	0.174886	5.71643	32.6866	5.03063	0.196152	0.394605	Nodiff	K09320
gene-F2P79_023056	251.973	14.9655	488.98	32.6738	5.03006	8.52e-39	1.96e-36	Up Regulation	K08702
gene-F2P79_015551	56.782	3.37483	110.189	32.6502	5.02902	6.13e-12	1.48e-10	Up Regulation	K20119
gene-F2P79_001288	4.66532	0.277496	9.05315	32.6245	5.02788	0.0724958	0.181176	Nodiff	K09094
gene-F2P79_022945	3.39602	0.202064	6.58998	32.6134	5.02739	0.126861	0.282507	Nodiff	K15015
gene-F2P79_017079	16.4191	0.977039	31.8611	32.6099	5.02724	0.000297859	0.00159538	Up Regulation	-
gene-F2P79_002710	2.93123	0.174886	5.68757	32.5216	5.02333	0.222274	0.435285	Nodiff	K17480
gene-F2P79_025634	4.39603	0.262329	8.52974	32.5155	5.02305	0.394359	0.6567	Nodiff	K20055
gene-F2P79_015095	18.0561	1.07817	35.0341	32.4941	5.02211	9.25e-05	0.000563663	Up Regulation	K01359
gene-F2P79_000096	3.38159	0.202064	6.56111	32.4705	5.02106	0.126838	0.282492	Nodiff	K19913
gene-F2P79_024558	7.81279	0.467548	15.158	32.4203	5.01882	0.105893	0.244853	Nodiff	-
gene-F2P79_013295	38.6265	2.31626	74.9367	32.3524	5.0158	1.73e-08	2.38e-07	Up Regulation	K07604
gene-F2P79_024124	4.62359	0.277496	8.96968	32.3237	5.01452	0.0724112	0.181045	Nodiff	-
gene-F2P79_007247	28.1139	1.68742	54.5404	32.3218	5.01444	1.4e-06	1.3e-05	Up Regulation	-
gene-F2P79_003947	6.29917	0.378527	12.2198	32.2825	5.01268	0.216534	0.426108	Nodiff	K19989
gene-F2P79_014503	51.36	3.08691	99.633	32.276	5.01239	8.17e-11	1.66e-09	Up Regulation	K05670
gene-F2P79_005847	12.7873	0.769066	24.8055	32.2541	5.01141	0.00118642	0.00535036	Up Regulation	K17896
gene-F2P79_013269	3.03291	0.182469	5.88336	32.243	5.01091	0.264413	0.491872	Nodiff	K15369
gene-F2P79_025914	4.8094	0.289506	9.32928	32.2248	5.0101	0.0727723	0.181761	Nodiff	-
gene-F2P79_022190	3.35429	0.202064	6.50651	32.2003	5.009	0.126795	0.282483	Nodiff	-
gene-F2P79_005416	1.67714	0.101032	3.25326	32.2003	5.009	0.369875	0.626901	Nodiff	K05681
gene-F2P79_009127	1.67714	0.101032	3.25326	32.2003	5.009	0.369875	0.626901	Nodiff	-
gene-F2P79_024998	1.67714	0.101032	3.25326	32.2003	5.009	0.369875	0.626901	Nodiff	K09661
gene-F2P79_003412	11.0116	0.663606	21.3596	32.1871	5.00841	0.00283136	0.0115772	Up Regulation	-
gene-F2P79_020811	40.9755	2.47007	79.4809	32.1776	5.00798	5.55e-09	8.38e-08	Up Regulation	K19933
gene-F2P79_020569	103.953	6.26736	201.639	32.1729	5.00777	3.15e-12	7.99e-11	Up Regulation	K06560
gene-F2P79_000001	20.1262	1.21386	39.0385	32.1605	5.00722	0.0191679	0.0595489	Up Regulation	K19031
gene-F2P79_009317	12.1814	0.735882	23.6269	32.107	5.00481	0.00176151	0.00762456	Up Regulation	-
gene-F2P79_017213	25.6141	1.55014	49.6781	32.0475	5.00214	0.00283605	0.0115919	Up Regulation	K08779
gene-F2P79_014703	3.10495	0.188475	6.02142	31.9482	4.99766	0.458843	0.715024	Nodiff	-
gene-F2P79_014402	4.88222	0.29709	9.46735	31.867	4.99399	0.185822	0.378059	Nodiff	-
gene-F2P79_025466	7.62986	0.464392	14.7953	31.8595	4.99365	0.0169001	0.0534173	Up Regulation	-
gene-F2P79_020729	40.6412	2.47923	78.8031	31.7853	4.99029	1.48e-08	2.06e-07	Up Regulation	K04631
gene-F2P79_007682	1.64984	0.101032	3.19865	31.6599	4.98458	0.440376	0.710583	Nodiff	K01106
gene-F2P79_008048	5.71152	0.349771	11.0733	31.6586	4.98452	0.0421684	0.115279	Up Regulation	K07614
gene-F2P79_008137	5.71152	0.349771	11.0733	31.6586	4.98452	0.0421684	0.115279	Up Regulation	K16661
gene-F2P79_006840	35.4942	2.17614	68.8123	31.6213	4.98283	5.61e-08	6.96e-07	Up Regulation	K12006
gene-F2P79_016124	436.755	26.8063	846.704	31.5861	4.98122	7.01e-55	3.06e-52	Up Regulation	K17335
gene-F2P79_023447	2007.84	123.475	3892.21	31.5223	4.9783	1.19e-87	1.49e-84	Up Regulation	-
gene-F2P79_007839	20.1799	1.24104	39.1188	31.521	4.97824	0.00195746	0.00835957	Up Regulation	K03990
gene-F2P79_018998	4.82762	0.29709	9.35814	31.4994	4.97725	0.190898	0.386226	Nodiff	K01367
gene-F2P79_007687	8.76265	0.539824	16.9855	31.4648	4.97567	0.0102309	0.034851	Up Regulation	K04666
gene-F2P79_008096	2.83489	0.174886	5.4949	31.4199	4.97361	0.195334	0.393662	Nodiff	-
gene-F2P79_013901	121.154	7.47806	234.83	31.4025	4.97281	1.07e-21	7.13e-20	Up Regulation	-
gene-F2P79_008534	30.4778	1.88348	59.0721	31.3633	4.97101	0.000103339	0.000621367	Up Regulation	K12664
gene-F2P79_019781	2.94945	0.182469	5.71643	31.3282	4.96939	0.196179	0.394605	Nodiff	K12367
gene-F2P79_021415	2.82202	0.174886	5.46915	31.2727	4.96683	0.2013	0.402563	Nodiff	K12395
gene-F2P79_012962	7.95581	0.493148	15.4185	31.2654	4.9665	0.0767644	0.188979	Nodiff	-
gene-F2P79_000191	11.7135	0.728299	22.6988	31.1669	4.96194	0.0026152	0.0107963	Up Regulation	K04163
gene-F2P79_024114	13.5796	0.844498	26.3148	31.1603	4.96164	0.0011093	0.00503453	Up Regulation	K12332
gene-F2P79_014459	32.0349	1.99484	62.0749	31.1177	4.95966	0.000994549	0.00458743	Up Regulation	K03176
gene-F2P79_019046	13.365	0.832487	25.8974	31.1085	4.95924	0.00110056	0.0050032	Up Regulation	-
gene-F2P79_004714	13.5804	0.846076	26.3148	31.1021	4.95894	0.00110934	0.00503453	Up Regulation	-
gene-F2P79_009617	3.02149	0.188475	5.8545	31.0625	4.9571	0.196677	0.395467	Nodiff	K19497
gene-F2P79_001637	4.54392	0.285079	8.80276	30.8783	4.94852	0.0783914	0.192321	Nodiff	-
gene-F2P79_018510	3.02227	0.190053	5.8545	30.8046	4.94507	0.196682	0.395467	Nodiff	-
gene-F2P79_012559	22.4885	1.41623	43.5607	30.7581	4.9429	1.56e-05	0.000114155	Up Regulation	K04944
gene-F2P79_003274	36.7116	2.31468	71.1086	30.7206	4.94114	5.07e-08	6.38e-07	Up Regulation	K05757
gene-F2P79_005873	4.51662	0.285079	8.74815	30.6868	4.93954	0.0721845	0.180503	Nodiff	K09085
gene-F2P79_015791	17.7952	1.12484	34.4655	30.6403	4.93736	0.000190249	0.00107234	Up Regulation	K01511
gene-F2P79_005388	11.6651	0.73746	22.5927	30.6358	4.93715	0.00261024	0.0107779	Up Regulation	K05146
gene-F2P79_017559	25.6192	1.6243	49.6141	30.5448	4.93286	4.53e-06	3.74e-05	Up Regulation	-
gene-F2P79_017761	18.9779	1.20343	36.7523	30.5396	4.93261	8.09e-05	0.000499204	Up Regulation	K17307
gene-F2P79_006233	9.26377	0.588174	17.9394	30.5001	4.93074	0.00684975	0.0246628	Up Regulation	-
gene-F2P79_003630	27.4266	1.74483	53.1084	30.4375	4.92778	2.76e-06	2.39e-05	Up Regulation	K08049
gene-F2P79_011516	23.8131	1.51569	46.1104	30.4221	4.92705	1.01e-05	7.75e-05	Up Regulation	K17307
gene-F2P79_023221	38.947	2.47914	75.4149	30.4198	4.92694	4.76e-05	0.000310435	Up Regulation	-
gene-F2P79_010033	4.47644	0.285079	8.66781	30.4049	4.92623	0.257187	0.482102	Nodiff	K11428
gene-F2P79_012736	1044.76	66.6397	2022.88	30.3555	4.92388	2.5e-62	1.67e-59	Up Regulation	K11664
gene-F2P79_011793	49.8349	3.18035	96.4895	30.3392	4.92311	0.00141468	0.00626893	Up Regulation	K08635
gene-F2P79_025089	47.352	3.0355	91.6686	30.1989	4.91642	4.85e-10	8.63e-09	Up Regulation	-
gene-F2P79_007185	15.4743	0.992205	29.9565	30.1918	4.91609	0.0226747	0.0683062	Up Regulation	K05101
gene-F2P79_022482	15.7797	1.0118	30.5477	30.1914	4.91607	0.000435051	0.00223148	Up Regulation	K10387
gene-F2P79_011698	6.02025	0.386111	11.6544	30.1841	4.91571	0.0426493	0.116253	Up Regulation	-
gene-F2P79_020522	154.75	9.92717	299.574	30.1771	4.91538	2.49e-22	1.74e-20	Up Regulation	-
gene-F2P79_019338	43.2191	2.78223	83.6559	30.0679	4.91015	5.1e-06	4.16e-05	Up Regulation	-
gene-F2P79_009605	3.03971	0.196058	5.88336	30.0082	4.90729	0.263778	0.49111	Nodiff	K14444
gene-F2P79_010747	7.00884	0.452381	13.5653	29.9864	4.90624	0.0251701	0.0746568	Up Regulation	-
gene-F2P79_013345	5.73653	0.370944	11.1021	29.9294	4.90349	0.0422096	0.115332	Up Regulation	-
gene-F2P79_007348	145.28	9.40379	281.156	29.8982	4.90198	7.64e-25	6.79e-23	Up Regulation	-
gene-F2P79_015831	5.63719	0.364938	10.9094	29.8939	4.90178	0.0653311	0.166197	Nodiff	K08215
gene-F2P79_017649	33.662	2.18214	65.1418	29.8522	4.89977	1.67e-07	1.88e-06	Up Regulation	-
gene-F2P79_009833	6.13702	0.398122	11.8759	29.8299	4.89869	0.23355	0.451469	Nodiff	-
gene-F2P79_014077	14.2361	0.924357	27.5479	29.8022	4.89735	0.0101412	0.0345784	Up Regulation	K04358
gene-F2P79_005312	2.92594	0.190053	5.66183	29.7908	4.8968	0.196011	0.394506	Nodiff	-
gene-F2P79_013883	109.258	7.10194	211.415	29.7686	4.89572	5.07e-13	1.42e-11	Up Regulation	K15261
gene-F2P79_018763	6.95267	0.452381	13.453	29.7381	4.89424	0.0251086	0.0745364	Up Regulation	K12015
gene-F2P79_022568	4.22776	0.275918	8.1796	29.6451	4.88972	0.110274	0.252369	Nodiff	K07962
gene-F2P79_002062	11.2493	0.734304	21.7643	29.6393	4.88944	0.102323	0.238036	Nodiff	K06547
gene-F2P79_020702	2.91151	0.190053	5.63296	29.639	4.88942	0.195907	0.39439	Nodiff	-
gene-F2P79_006238	2.78408	0.182469	5.38569	29.5156	4.88341	0.20769	0.412683	Nodiff	-
gene-F2P79_005562	30.225	1.98166	58.4683	29.5048	4.88288	8.06e-07	7.9e-06	Up Regulation	K05141
gene-F2P79_009977	10.7845	0.707126	20.8619	29.5023	4.88276	0.00863473	0.0301274	Up Regulation	K08747
gene-F2P79_011367	29.205	1.91656	56.4933	29.4764	4.88149	5.25e-05	0.000339409	Up Regulation	-
gene-F2P79_005735	21.1987	1.39348	41.004	29.4255	4.879	0.00131989	0.00589643	Up Regulation	K00030
gene-F2P79_012482	287.485	18.9314	556.039	29.3713	4.87634	6.17e-40	1.5e-37	Up Regulation	-
gene-F2P79_013900	30.5666	2.01286	59.1203	29.3713	4.87634	7.44e-07	7.36e-06	Up Regulation	-
gene-F2P79_009484	5.85488	0.386111	11.3237	29.3275	4.87418	0.0423989	0.115746	Up Regulation	K04146
gene-F2P79_023527	18.1999	1.20185	35.1979	29.2863	4.87216	0.00017427	0.000993057	Up Regulation	-
gene-F2P79_007317	8.25908	0.547408	15.9707	29.1752	4.86667	0.0507103	0.134679	Nodiff	K07762
gene-F2P79_002725	5.79793	0.384533	11.2113	29.1557	4.86571	0.0423089	0.115559	Up Regulation	K14391
gene-F2P79_018315	108.803	7.24832	210.359	29.0217	4.85906	4.4e-19	2.44e-17	Up Regulation	-
gene-F2P79_010629	2.82881	0.188475	5.46915	29.018	4.85888	0.200234	0.400955	Nodiff	-
gene-F2P79_016477	65.8607	4.39549	127.326	28.9674	4.85636	1.85e-08	2.53e-07	Up Regulation	-
gene-F2P79_006171	6.65174	0.444798	12.8587	28.909	4.85345	0.0695355	0.175002	Nodiff	-
gene-F2P79_015818	115.974	7.75765	224.19	28.8992	4.85296	4.99e-20	3.01e-18	Up Regulation	K00814
gene-F2P79_021389	117.099	7.837	226.361	28.8837	4.85218	1.94e-20	1.18e-18	Up Regulation	K17275
gene-F2P79_012236	7.27032	0.487143	14.0535	28.8488	4.85044	0.209217	0.415097	Nodiff	-
gene-F2P79_011574	28.7653	1.93025	55.6004	28.8048	4.84824	1.81e-06	1.62e-05	Up Regulation	-
gene-F2P79_006071	5.92992	0.398122	11.4617	28.7895	4.84747	0.0425145	0.115973	Up Regulation	K10447
gene-F2P79_001774	10.9354	0.735882	21.1349	28.7205	4.84401	0.0138922	0.0450803	Up Regulation	K12470
gene-F2P79_024907	5.81615	0.392116	11.2402	28.6654	4.84124	0.0423379	0.115609	Up Regulation	K10316
gene-F2P79_019535	14.0108	0.945529	27.076	28.6358	4.83975	0.0010119	0.00465343	Up Regulation	K08647
gene-F2P79_018208	15.2125	1.02697	29.398	28.626	4.83926	0.000634675	0.00310173	Up Regulation	-
gene-F2P79_017510	4.21947	0.285079	8.15386	28.6021	4.83805	0.176222	0.36263	Nodiff	-
gene-F2P79_006678	5.68872	0.384533	10.9929	28.5877	4.83732	0.0637301	0.162704	Nodiff	K10368
gene-F2P79_018881	2.90008	0.196058	5.6041	28.5839	4.83713	0.435473	0.705754	Nodiff	K00452
gene-F2P79_017888	189.345	12.8029	365.888	28.5784	4.83685	1.44e-29	1.81e-27	Up Regulation	K14390
gene-F2P79_013914	8.60402	0.582169	16.6259	28.5585	4.83585	0.0101678	0.0346528	Up Regulation	K13861
gene-F2P79_016678	134.859	9.1636	260.554	28.4336	4.82953	2.79e-18	1.46e-16	Up Regulation	-
gene-F2P79_018810	82.9505	5.63841	160.263	28.4233	4.829	3.1e-15	1.17e-13	Up Regulation	-
gene-F2P79_005315	6.62744	0.450803	12.8041	28.4028	4.82796	0.0566798	0.147337	Nodiff	K00907
gene-F2P79_011517	15.4339	1.05257	29.8153	28.3263	4.82407	0.000641308	0.003132	Up Regulation	K00572
gene-F2P79_023255	32.2642	2.20932	62.319	28.2073	4.818	3.39e-07	3.59e-06	Up Regulation	-
gene-F2P79_014968	2.76057	0.190053	5.33109	28.0506	4.80996	0.41965	0.687389	Nodiff	K18493
gene-F2P79_014496	16.9533	1.16877	32.7378	28.0106	4.8079	0.000274471	0.00148309	Up Regulation	K09452
gene-F2P79_015834	41.6915	2.87735	80.5056	27.979	4.80627	9e-09	1.3e-07	Up Regulation	-
gene-F2P79_011674	18.907	1.31205	36.5019	27.8206	4.79808	0.000601952	0.00295732	Up Regulation	-
gene-F2P79_011562	4.09427	0.285079	7.90347	27.7238	4.79305	0.109612	0.251416	Nodiff	-
gene-F2P79_016971	32.6157	2.27677	62.9547	27.6509	4.78926	6.02e-07	6.06e-06	Up Regulation	-
gene-F2P79_013721	3.95162	0.275918	7.62733	27.6435	4.78887	0.108856	0.250058	Nodiff	K08794
gene-F2P79_024770	5.41432	0.378527	10.4501	27.6073	4.78698	0.0637086	0.162668	Nodiff	-
gene-F2P79_000010	9.32498	0.652867	17.9971	27.5662	4.78483	0.00917192	0.0317279	Up Regulation	K08843
gene-F2P79_001399	1.24801	0.0874429	2.40857	27.5445	4.78369	0.581035	0.833593	Nodiff	K09223
gene-F2P79_010936	1.24801	0.0874429	2.40857	27.5445	4.78369	0.581035	0.833593	Nodiff	-
gene-F2P79_013162	1.24801	0.0874429	2.40857	27.5445	4.78369	0.581035	0.833593	Nodiff	K01186
gene-F2P79_014081	1.24801	0.0874429	2.40857	27.5445	4.78369	0.581035	0.833593	Nodiff	-
gene-F2P79_014299	1.24801	0.0874429	2.40857	27.5445	4.78369	0.581035	0.833593	Nodiff	K14994
gene-F2P79_016337	1.24801	0.0874429	2.40857	27.5445	4.78369	0.581035	0.833593	Nodiff	-
gene-F2P79_018791	1.24801	0.0874429	2.40857	27.5445	4.78369	0.581035	0.833593	Nodiff	K00688
gene-F2P79_019506	1.24801	0.0874429	2.40857	27.5445	4.78369	0.581035	0.833593	Nodiff	K19497
gene-F2P79_014734	24.5297	1.71893	47.3405	27.5407	4.78349	1.67e-05	0.000121104	Up Regulation	K17531
gene-F2P79_015733	18.9056	1.32563	36.4856	27.5231	4.78257	0.000160631	0.000922136	Up Regulation	K00572
gene-F2P79_023065	21.5265	1.51253	41.5406	27.4643	4.77948	4.44e-05	0.000291516	Up Regulation	-
gene-F2P79_012048	5.17077	0.36336	9.97818	27.4608	4.7793	0.20277	0.40471	Nodiff	-
gene-F2P79_004141	4.11092	0.289506	7.93233	27.3995	4.77608	0.109697	0.251482	Nodiff	K12314
gene-F2P79_008152	5.35971	0.378527	10.3409	27.3188	4.77182	0.0635365	0.162364	Nodiff	K02154
gene-F2P79_018444	4.95029	0.349771	9.55082	27.3059	4.77114	0.342018	0.594344	Nodiff	-
gene-F2P79_004375	5.33162	0.376949	10.2863	27.2883	4.77021	0.0741058	0.18419	Nodiff	K19331
gene-F2P79_003781	24.35	1.72218	46.9777	27.2781	4.76967	1.26e-05	9.43e-05	Up Regulation	K04265
gene-F2P79_000178	45.6973	3.23273	88.1618	27.2716	4.76933	3.21e-09	4.98e-08	Up Regulation	-
gene-F2P79_019467	377.06	26.6868	727.432	27.2581	4.76861	1.57e-46	5.04e-44	Up Regulation	-
gene-F2P79_003003	242.515	17.1686	467.861	27.251	4.76824	1.18e-34	2.06e-32	Up Regulation	K04694
gene-F2P79_007030	9.28405	0.657601	17.9105	27.2361	4.76745	0.00915284	0.0316772	Up Regulation	-
gene-F2P79_007509	5.69852	0.404127	10.9929	27.2016	4.76562	0.0641708	0.163634	Nodiff	K13278
gene-F2P79_012557	26.8193	1.90465	51.7339	27.1619	4.76351	0.00616833	0.0226106	Up Regulation	-
gene-F2P79_004437	3.98272	0.283501	7.68194	27.0967	4.76004	0.109025	0.250312	Nodiff	-
gene-F2P79_005987	527.334	37.5548	1017.11	27.0835	4.75934	1.92e-27	2.11e-25	Up Regulation	K15261
gene-F2P79_000632	2.45428	0.174886	4.73368	27.0672	4.75848	0.299146	0.538669	Nodiff	K04922
gene-F2P79_018628	4.05475	0.289506	7.82	27.0115	4.7555	0.109408	0.250975	Nodiff	-
gene-F2P79_012070	16.2934	1.16561	31.4212	26.9569	4.75258	0.000397126	0.00205367	Up Regulation	K05731
gene-F2P79_005080	54.5738	3.90423	105.243	26.9563	4.75255	1.99e-10	3.74e-09	Up Regulation	K04998
gene-F2P79_003107	11.8878	0.852081	22.9234	26.9029	4.74969	0.00349312	0.01386	Up Regulation	K04889
gene-F2P79_002371	10.3651	0.745044	19.9852	26.8242	4.74546	0.0745751	0.184992	Nodiff	K16497
gene-F2P79_013020	355.056	25.5233	684.588	26.8221	4.74535	1.09e-32	1.67e-30	Up Regulation	K11973
gene-F2P79_025478	6.3945	0.459965	12.329	26.8043	4.74439	0.418002	0.685317	Nodiff	-
gene-F2P79_003653	13.4192	0.966702	25.8717	26.7629	4.74216	0.0014735	0.00649736	Up Regulation	-
gene-F2P79_023931	2.42698	0.174886	4.67907	26.755	4.74174	0.298584	0.53819	Nodiff	K10517
gene-F2P79_011665	6.44156	0.464392	12.4187	26.7419	4.74103	0.0589871	0.152392	Nodiff	K09269
gene-F2P79_010330	10.5828	0.76306	20.4025	26.7378	4.74081	0.00563434	0.0208827	Up Regulation	-
gene-F2P79_005433	4.8251	0.349771	9.30042	26.59	4.73281	0.0941166	0.222201	Nodiff	K09328
gene-F2P79_003620	1.20627	0.0874429	2.32511	26.59	4.73281	0.578893	0.832825	Nodiff	K06712
gene-F2P79_024535	1.20627	0.0874429	2.32511	26.59	4.73281	0.578893	0.832825	Nodiff	-
gene-F2P79_024761	1.20627	0.0874429	2.32511	26.59	4.73281	0.578893	0.832825	Nodiff	-
gene-F2P79_025222	1.20627	0.0874429	2.32511	26.59	4.73281	0.578893	0.832825	Nodiff	K19970
gene-F2P79_006125	62.6361	4.54329	120.729	26.573	4.73189	1.4e-11	3.21e-10	Up Regulation	K15684
gene-F2P79_009738	89.3452	6.49029	172.2	26.532	4.72966	1.9e-08	2.6e-07	Up Regulation	K10335
gene-F2P79_016410	4.00094	0.291084	7.7108	26.4899	4.72737	0.109123	0.25051	Nodiff	K08404
gene-F2P79_019349	57.0007	4.15601	109.845	26.4305	4.72413	3.04e-06	2.6e-05	Up Regulation	-
gene-F2P79_019136	5.10788	0.372522	9.84323	26.4232	4.72373	0.0627	0.160783	Nodiff	K00738
gene-F2P79_021873	43.5283	3.17593	83.8807	26.4114	4.72309	1.39e-08	1.95e-07	Up Regulation	-
gene-F2P79_023907	4.14501	0.303095	7.98693	26.3512	4.7198	0.109869	0.251762	Nodiff	-
gene-F2P79_012722	684.453	50.078	1318.83	26.3355	4.71894	8.53e-38	1.79e-35	Up Regulation	K06795
gene-F2P79_000250	5.15182	0.376949	9.92669	26.3343	4.71887	0.0628512	0.161093	Nodiff	K04942
gene-F2P79_016498	15.8408	1.1596	30.5219	26.321	4.71814	0.000578377	0.00286382	Up Regulation	K00968
gene-F2P79_013531	92.9315	6.82647	179.037	26.2268	4.71297	5.08e-16	2.06e-14	Up Regulation	K06527
gene-F2P79_001145	45.2576	3.32658	87.1885	26.2097	4.71203	6.59e-09	9.84e-08	Up Regulation	K17341
gene-F2P79_009538	15.2471	1.12199	29.3722	26.1786	4.71032	0.000832855	0.00393911	Up Regulation	K04302
gene-F2P79_007943	6.48853	0.477981	12.4991	26.1497	4.70872	0.0373226	0.104307	Up Regulation	-
gene-F2P79_013903	11.9718	0.882012	23.0615	26.1465	4.70854	0.00877231	0.030518	Up Regulation	K10659
gene-F2P79_010930	5.13897	0.380105	9.89783	26.0397	4.70264	0.0628072	0.161019	Nodiff	K18408
gene-F2P79_013897	149.142	11.0372	287.248	26.0255	4.70185	2.49e-23	1.96e-21	Up Regulation	-
gene-F2P79_009993	81.644	6.04402	157.244	26.0165	4.70135	2.05e-14	6.94e-13	Up Regulation	K03371
gene-F2P79_002851	12.6783	0.939524	24.417	25.9887	4.69981	0.00211672	0.00892412	Up Regulation	-
gene-F2P79_017764	84.3741	6.25652	162.492	25.9716	4.69886	7.13e-15	2.54e-13	Up Regulation	-
gene-F2P79_000294	1.17897	0.0874429	2.2705	25.9655	4.69853	0.577449	0.832251	Nodiff	-
gene-F2P79_019392	1.17897	0.0874429	2.2705	25.9655	4.69853	0.577449	0.832251	Nodiff	K07373
gene-F2P79_007622	4.71433	0.349771	9.07889	25.9566	4.69803	0.0934177	0.220932	Nodiff	-
gene-F2P79_023813	223.91	16.6276	431.192	25.9323	4.69668	2.08e-15	7.93e-14	Up Regulation	-
gene-F2P79_002914	3.52249	0.262329	6.78265	25.8555	4.6924	0.163409	0.341812	Nodiff	-
gene-F2P79_015569	17.3691	1.29372	33.4444	25.8513	4.69217	0.000324173	0.00171616	Up Regulation	K07605
gene-F2P79_003662	12.6676	0.943951	24.3913	25.8395	4.69151	0.00211541	0.00892212	Up Regulation	-
gene-F2P79_008587	78.7829	5.8782	151.688	25.8051	4.68958	1.07e-13	3.28e-12	Up Regulation	-
gene-F2P79_007833	4.68703	0.349771	9.02429	25.8005	4.68933	0.0932416	0.220597	Nodiff	K06087
gene-F2P79_024753	16.3336	1.22018	31.4469	25.7725	4.68776	0.00051956	0.00260673	Up Regulation	-
gene-F2P79_007716	5.32778	0.398122	10.2574	25.7646	4.68732	0.0634344	0.162219	Nodiff	K13864
gene-F2P79_005461	10.1446	0.760211	19.529	25.6889	4.68307	0.00825857	0.0289753	Up Regulation	K04968
gene-F2P79_005785	140.998	10.5678	271.428	25.6844	4.68282	1.97e-10	3.71e-09	Up Regulation	-
gene-F2P79_012598	13.0966	0.983044	25.2102	25.6451	4.68061	0.0326618	0.0931891	Up Regulation	K12034
gene-F2P79_004365	9.90183	0.743466	19.0602	25.6369	4.68015	0.00814054	0.0286268	Up Regulation	K10138
gene-F2P79_002389	1.16454	0.0874429	2.24164	25.6355	4.68007	0.576672	0.831884	Nodiff	-
gene-F2P79_008841	1.16454	0.0874429	2.24164	25.6355	4.68007	0.576672	0.831884	Nodiff	K07376
gene-F2P79_015131	1.16454	0.0874429	2.24164	25.6355	4.68007	0.576672	0.831884	Nodiff	-
gene-F2P79_016546	1.16454	0.0874429	2.24164	25.6355	4.68007	0.576672	0.831884	Nodiff	K05681
gene-F2P79_016718	1.16454	0.0874429	2.24164	25.6355	4.68007	0.576672	0.831884	Nodiff	-
gene-F2P79_019206	1.16454	0.0874429	2.24164	25.6355	4.68007	0.576672	0.831884	Nodiff	K15603
gene-F2P79_020145	1.16454	0.0874429	2.24164	25.6355	4.68007	0.576672	0.831884	Nodiff	-
gene-F2P79_021788	1.16454	0.0874429	2.24164	25.6355	4.68007	0.576672	0.831884	Nodiff	K04358
gene-F2P79_025251	1.16454	0.0874429	2.24164	25.6355	4.68007	0.576672	0.831884	Nodiff	K15048
gene-F2P79_026079	1.16454	0.0874429	2.24164	25.6355	4.68007	0.576672	0.831884	Nodiff	-
gene-F2P79_012086	7.64322	0.574585	14.7119	25.6043	4.67831	0.0223232	0.0674448	Up Regulation	-
gene-F2P79_011392	82.9919	6.24155	159.742	25.5934	4.6777	1.13e-14	3.95e-13	Up Regulation	K19933
gene-F2P79_003087	5.8114	0.437214	11.1856	25.5838	4.67716	0.0542977	0.142215	Nodiff	-
gene-F2P79_021429	19.7491	1.48693	38.0112	25.5635	4.67601	0.000129853	0.000763862	Up Regulation	-
gene-F2P79_014197	4.02138	0.303095	7.73966	25.5354	4.67443	0.121489	0.27345	Nodiff	K00458
gene-F2P79_002222	3.93491	0.29709	7.57273	25.4897	4.67184	0.12653	0.282069	Nodiff	K04661
gene-F2P79_022390	3.66814	0.277496	7.05878	25.4375	4.66888	0.165032	0.344367	Nodiff	-
gene-F2P79_014449	160.88	12.1892	309.571	25.3972	4.6666	2.48e-24	2.12e-22	Up Regulation	K11467
gene-F2P79_021194	15.4965	1.17467	29.8184	25.3844	4.66587	0.015209	0.0487772	Up Regulation	K00682
gene-F2P79_015451	75.4866	5.72438	145.249	25.3738	4.66526	1.85e-13	5.51e-12	Up Regulation	-
gene-F2P79_011493	82.624	6.27011	158.978	25.3549	4.66419	2.52e-14	8.41e-13	Up Regulation	-
gene-F2P79_009771	47.3717	3.59491	91.1484	25.3548	4.66419	3.68e-09	5.68e-08	Up Regulation	K01296
gene-F2P79_008651	2.5036	0.190053	4.81714	25.3463	4.66371	0.493918	0.751624	Nodiff	K02602
gene-F2P79_009007	1.2518	0.0950263	2.40857	25.3463	4.66371	0.581225	0.833593	Nodiff	-
gene-F2P79_012329	1.2518	0.0950263	2.40857	25.3463	4.66371	0.581225	0.833593	Nodiff	K10388
gene-F2P79_013204	1.2518	0.0950263	2.40857	25.3463	4.66371	0.581225	0.833593	Nodiff	-
gene-F2P79_014589	1.2518	0.0950263	2.40857	25.3463	4.66371	0.581225	0.833593	Nodiff	K04721
gene-F2P79_019719	1.2518	0.0950263	2.40857	25.3463	4.66371	0.581225	0.833593	Nodiff	K06087
gene-F2P79_024504	1.2518	0.0950263	2.40857	25.3463	4.66371	0.581225	0.833593	Nodiff	-
gene-F2P79_025685	1.2518	0.0950263	2.40857	25.3463	4.66371	0.581225	0.833593	Nodiff	-
gene-F2P79_026005	1.2518	0.0950263	2.40857	25.3463	4.66371	0.581225	0.833593	Nodiff	-
gene-F2P79_012066	21.207	1.61199	40.802	25.3116	4.66173	0.000862153	0.00406012	Up Regulation	K05849
gene-F2P79_006719	26.146	1.98766	50.3044	25.3083	4.66154	0.000200157	0.00111965	Up Regulation	K17291
gene-F2P79_010614	7.07907	0.538246	13.6199	25.3042	4.66131	0.0324502	0.0926963	Up Regulation	K04847
gene-F2P79_025865	7.76299	0.592602	14.9334	25.1997	4.65533	0.0224146	0.0676639	Up Regulation	K11453
gene-F2P79_020528	3.61275	0.275918	6.94957	25.1871	4.65462	0.164427	0.343404	Nodiff	-
gene-F2P79_001708	1.13724	0.0874429	2.18704	25.0111	4.64449	0.575174	0.831884	Nodiff	K09073
gene-F2P79_018476	1.13724	0.0874429	2.18704	25.0111	4.64449	0.575174	0.831884	Nodiff	K12302
gene-F2P79_020918	1.13724	0.0874429	2.18704	25.0111	4.64449	0.575174	0.831884	Nodiff	-
gene-F2P79_024203	1.13724	0.0874429	2.18704	25.0111	4.64449	0.575174	0.831884	Nodiff	-
gene-F2P79_000900	14.8361	1.14159	28.5307	24.9921	4.6434	0.00120767	0.0054359	Up Regulation	-
gene-F2P79_022990	6.1057	0.473554	11.7379	24.7867	4.6315	0.133143	0.293605	Nodiff	K08155
gene-F2P79_009311	3.55658	0.275918	6.83725	24.78	4.63111	0.163798	0.342458	Nodiff	-
gene-F2P79_000878	15.9081	1.23661	30.5796	24.7285	4.6281	0.000750764	0.00359528	Up Regulation	K12417
gene-F2P79_021594	66.3736	5.17412	127.573	24.656	4.62387	4.51e-12	1.11e-10	Up Regulation	-
gene-F2P79_017091	113.907	8.88386	218.93	24.6435	4.62314	2.35e-18	1.24e-16	Up Regulation	K01367
gene-F2P79_002680	10.5302	0.821747	20.2387	24.6289	4.62228	0.00719636	0.0257267	Up Regulation	K12012
gene-F2P79_002370	10.4703	0.81732	20.1233	24.6211	4.62182	0.0649515	0.16533	Nodiff	-
gene-F2P79_001278	2.43456	0.190053	4.67907	24.6199	4.62175	0.298741	0.538265	Nodiff	-
gene-F2P79_013590	2.5066	0.196058	4.81714	24.57	4.61882	0.493239	0.750948	Nodiff	-
gene-F2P79_005155	45.5899	3.57089	87.609	24.5342	4.61672	1.42e-08	1.98e-07	Up Regulation	-
gene-F2P79_017763	2.42013	0.190053	4.65021	24.468	4.61283	0.298442	0.538079	Nodiff	K00572
gene-F2P79_003722	1.21007	0.0950263	2.32511	24.468	4.61283	0.579091	0.832825	Nodiff	-
gene-F2P79_007535	1.21007	0.0950263	2.32511	24.468	4.61283	0.579091	0.832825	Nodiff	-
gene-F2P79_010702	1.21007	0.0950263	2.32511	24.468	4.61283	0.579091	0.832825	Nodiff	K03327
gene-F2P79_017786	1.21007	0.0950263	2.32511	24.468	4.61283	0.579091	0.832825	Nodiff	K09176
gene-F2P79_020024	1.21007	0.0950263	2.32511	24.468	4.61283	0.579091	0.832825	Nodiff	-
gene-F2P79_022723	17.7535	1.39791	34.109	24.4	4.60881	0.000424226	0.00218014	Up Regulation	K09431
gene-F2P79_015978	3.32982	0.262329	6.3973	24.3866	4.60802	0.430737	0.70041	Nodiff	-
gene-F2P79_007941	1.10994	0.0874429	2.13243	24.3866	4.60802	0.573639	0.831677	Nodiff	-
gene-F2P79_019259	1.10994	0.0874429	2.13243	24.3866	4.60802	0.573639	0.831677	Nodiff	K04298
gene-F2P79_019414	1.10994	0.0874429	2.13243	24.3866	4.60802	0.573639	0.831677	Nodiff	K19926
gene-F2P79_023342	1.10994	0.0874429	2.13243	24.3866	4.60802	0.573639	0.831677	Nodiff	-
gene-F2P79_008562	54.2822	4.28117	104.283	24.3586	4.60636	7.43e-10	1.28e-08	Up Regulation	K06509
gene-F2P79_008584	32.7711	2.58754	62.9547	24.3299	4.60466	1.01e-06	9.68e-06	Up Regulation	-
gene-F2P79_021225	13.9943	1.10525	26.8833	24.3233	4.60427	0.00169569	0.00736792	Up Regulation	K12015
gene-F2P79_002378	401.362	31.7045	771.019	24.3189	4.60401	3.88e-45	1.12e-42	Up Regulation	K15261
gene-F2P79_007161	82.4579	6.52516	158.391	24.2738	4.60133	4.95e-14	1.59e-12	Up Regulation	K19483
gene-F2P79_018422	250.374	19.8416	480.906	24.2373	4.59916	4.38e-33	6.85e-31	Up Regulation	K15259
gene-F2P79_011297	3.50121	0.277496	6.72493	24.2344	4.59898	0.44719	0.712627	Nodiff	K15291
gene-F2P79_012652	3.57559	0.285079	6.86611	24.0849	4.59006	0.164013	0.342777	Nodiff	K04873
gene-F2P79_026109	14.6555	1.16877	28.1422	24.0786	4.58968	0.00119405	0.00538027	Up Regulation	-
gene-F2P79_010764	137.029	10.9534	263.104	24.0202	4.58618	1.33e-20	8.24e-19	Up Regulation	-
gene-F2P79_010362	17.4454	1.39485	33.4959	24.014	4.5858	0.000325708	0.00172344	Up Regulation	-
gene-F2P79_014389	48.7161	3.90717	93.525	23.9368	4.58116	5.79e-07	5.84e-06	Up Regulation	K01304
gene-F2P79_015917	60.5732	4.85871	116.288	23.9339	4.58098	7.32e-11	1.51e-09	Up Regulation	-
gene-F2P79_001344	2.36553	0.190053	4.541	23.8934	4.57854	0.297287	0.536527	Nodiff	-
gene-F2P79_005850	2.36553	0.190053	4.541	23.8934	4.57854	0.297287	0.536527	Nodiff	K04211
gene-F2P79_011053	1.18276	0.0950263	2.2705	23.8934	4.57854	0.577652	0.832319	Nodiff	K13162
gene-F2P79_023910	1.18276	0.0950263	2.2705	23.8934	4.57854	0.577652	0.832319	Nodiff	K10486
gene-F2P79_024228	1.18276	0.0950263	2.2705	23.8934	4.57854	0.577652	0.832319	Nodiff	-
gene-F2P79_009971	6.95159	0.559419	13.3438	23.8529	4.57609	0.0321671	0.0920718	Up Regulation	-
gene-F2P79_015735	2.5096	0.202064	4.81714	23.8397	4.5753	0.49332	0.750948	Nodiff	K18078
gene-F2P79_001557	1.2548	0.101032	2.40857	23.8397	4.5753	0.581376	0.833593	Nodiff	K17751
gene-F2P79_003244	1.2548	0.101032	2.40857	23.8397	4.5753	0.581376	0.833593	Nodiff	-
gene-F2P79_003919	1.2548	0.101032	2.40857	23.8397	4.5753	0.581376	0.833593	Nodiff	K05746
gene-F2P79_004298	1.2548	0.101032	2.40857	23.8397	4.5753	0.581376	0.833593	Nodiff	-
gene-F2P79_025774	1.2548	0.101032	2.40857	23.8397	4.5753	0.581376	0.833593	Nodiff	-
gene-F2P79_004934	4.67332	0.376949	8.96968	23.7955	4.57261	0.0931527	0.220533	Nodiff	-
gene-F2P79_016109	3.6059	0.291084	6.92071	23.7756	4.57141	0.164351	0.343346	Nodiff	K04588
gene-F2P79_009115	8.36647	0.675617	16.0573	23.7669	4.57088	0.0196488	0.0607348	Up Regulation	-
gene-F2P79_009965	3.67794	0.29709	7.05878	23.7597	4.57045	0.165138	0.344554	Nodiff	-
gene-F2P79_024476	2.3511	0.190053	4.51214	23.7415	4.56934	0.296975	0.536292	Nodiff	-
gene-F2P79_003339	212.174	17.152	407.197	23.7405	4.56928	2.34e-09	3.72e-08	Up Regulation	K04855
gene-F2P79_022388	144.49	11.7065	277.273	23.6854	4.56593	1.78e-21	1.16e-19	Up Regulation	K19346
gene-F2P79_011366	244.704	19.8303	469.578	23.6798	4.56559	1.01e-11	2.37e-10	Up Regulation	-
gene-F2P79_009681	408.944	33.1613	784.726	23.6639	4.56462	1.44e-45	4.29e-43	Up Regulation	K15259
gene-F2P79_021922	14.6364	1.18826	28.0845	23.6349	4.56285	0.00150677	0.00662631	Up Regulation	K17599
gene-F2P79_011672	14.0813	1.14444	27.0183	23.6083	4.56123	0.00170589	0.00740774	Up Regulation	-
gene-F2P79_000924	1.16833	0.0950263	2.24164	23.5897	4.56008	0.576877	0.831884	Nodiff	-
gene-F2P79_002788	1.16833	0.0950263	2.24164	23.5897	4.56008	0.576877	0.831884	Nodiff	K20127
gene-F2P79_005193	1.16833	0.0950263	2.24164	23.5897	4.56008	0.576877	0.831884	Nodiff	K14165
gene-F2P79_006224	1.16833	0.0950263	2.24164	23.5897	4.56008	0.576877	0.831884	Nodiff	K04870
gene-F2P79_010186	1.16833	0.0950263	2.24164	23.5897	4.56008	0.576877	0.831884	Nodiff	K17356
gene-F2P79_013484	1.16833	0.0950263	2.24164	23.5897	4.56008	0.576877	0.831884	Nodiff	K06794
gene-F2P79_017262	1.16833	0.0950263	2.24164	23.5897	4.56008	0.576877	0.831884	Nodiff	K01314
gene-F2P79_023935	1.16833	0.0950263	2.24164	23.5897	4.56008	0.576877	0.831884	Nodiff	-
gene-F2P79_024173	1.16833	0.0950263	2.24164	23.5897	4.56008	0.576877	0.831884	Nodiff	K09100
gene-F2P79_023450	16.6661	1.35566	31.9766	23.5874	4.55995	0.000678368	0.00329423	Up Regulation	K14462
gene-F2P79_014535	6.13293	0.499153	11.7667	23.5733	4.55908	0.26299	0.489905	Nodiff	K08636
gene-F2P79_002132	18.7001	1.52454	35.8756	23.5321	4.55656	0.00106192	0.00485119	Up Regulation	-
gene-F2P79_016933	11.8191	0.965124	22.673	23.4924	4.55412	0.0044619	0.0170717	Up Regulation	-
gene-F2P79_005200	71.51	5.8447	137.175	23.47	4.55275	3.55e-05	0.000239679	Up Regulation	-
gene-F2P79_016581	3.392	0.277496	6.50651	23.4473	4.55135	0.161868	0.339583	Nodiff	K08203
gene-F2P79_005646	4.71963	0.386111	9.05315	23.447	4.55133	0.0934516	0.220932	Nodiff	-
gene-F2P79_007248	2.39583	0.196058	4.59561	23.44	4.5509	0.297932	0.537347	Nodiff	-
gene-F2P79_012844	606.495	49.6423	1163.35	23.4346	4.55057	1.01e-36	2.02e-34	Up Regulation	-
gene-F2P79_011102	18.3635	1.50337	35.2236	23.4298	4.55027	0.00452826	0.017267	Up Regulation	K19895
gene-F2P79_013270	3.47926	0.285079	6.67344	23.4091	4.549	0.162908	0.34103	Nodiff	-
gene-F2P79_013547	35.5096	2.91044	68.1088	23.4015	4.54853	0.000202398	0.00113071	Up Regulation	-
gene-F2P79_015000	88.6517	7.28791	170.016	23.3284	4.54402	3.03e-08	3.99e-07	Up Regulation	K17591
gene-F2P79_020421	2.30937	0.190053	4.42868	23.3024	4.54241	0.296059	0.53503	Nodiff	-
gene-F2P79_024474	9.99792	0.823325	19.1725	23.2867	4.54143	0.0103238	0.0351351	Up Regulation	K12375
gene-F2P79_020586	5.29116	0.437214	10.1451	23.204	4.5363	0.0789415	0.193449	Nodiff	-
gene-F2P79_000641	4.72184	0.390538	9.05315	23.1812	4.53488	0.0934658	0.220932	Nodiff	K05190
gene-F2P79_004942	77.3252	6.39853	148.252	23.1697	4.53417	1.45e-06	1.33e-05	Up Regulation	K19195
gene-F2P79_011260	2.44057	0.202064	4.67907	23.1564	4.53334	0.298865	0.5383	Nodiff	K14165
gene-F2P79_013746	31.9559	2.64654	61.2653	23.1493	4.53289	2.55e-06	2.23e-05	Up Regulation	-
gene-F2P79_005592	72.7357	6.03496	139.436	23.1048	4.53012	6.92e-11	1.43e-09	Up Regulation	-
gene-F2P79_008573	5.84845	0.485565	11.2113	23.0893	4.52915	0.0544375	0.142529	Nodiff	-
gene-F2P79_005531	7.64605	0.634851	14.6573	23.0877	4.52905	0.0279803	0.0820158	Up Regulation	K09195
gene-F2P79_023070	24.7427	2.05836	47.427	23.0412	4.52614	3.5e-05	0.000237019	Up Regulation	K13239
gene-F2P79_016242	1.14103	0.0950263	2.18704	23.0151	4.52451	0.575384	0.831884	Nodiff	K05857
gene-F2P79_021651	1.14103	0.0950263	2.18704	23.0151	4.52451	0.575384	0.831884	Nodiff	-
gene-F2P79_020788	20.9859	1.74778	40.224	23.0143	4.52446	0.000105442	0.000632768	Up Regulation	-
gene-F2P79_006951	6.06534	0.505159	11.6255	23.0136	4.52442	0.0715788	0.179282	Nodiff	K16513
gene-F2P79_013839	3.63921	0.303095	6.97532	23.0136	4.52442	0.164718	0.343814	Nodiff	-
gene-F2P79_007715	2.42614	0.202064	4.65021	23.0136	4.52442	0.298567	0.53819	Nodiff	K03259
gene-F2P79_001734	1.21307	0.101032	2.32511	23.0136	4.52442	0.579247	0.832825	Nodiff	K09585
gene-F2P79_007029	1.21307	0.101032	2.32511	23.0136	4.52442	0.579247	0.832825	Nodiff	-
gene-F2P79_010263	1.21307	0.101032	2.32511	23.0136	4.52442	0.579247	0.832825	Nodiff	-
gene-F2P79_019665	1.21307	0.101032	2.32511	23.0136	4.52442	0.579247	0.832825	Nodiff	-
gene-F2P79_020673	1.21307	0.101032	2.32511	23.0136	4.52442	0.579247	0.832825	Nodiff	-
gene-F2P79_015935	18.53	1.54404	35.516	23.002	4.52369	0.017695	0.0556751	Up Regulation	-
gene-F2P79_012278	24.2629	2.0237	46.502	22.9788	4.52223	0.0151474	0.0486304	Up Regulation	-
gene-F2P79_024420	4.28291	0.357355	8.20846	22.9701	4.52168	0.166855	0.347514	Nodiff	-
gene-F2P79_011425	11.9745	0.999789	22.9492	22.954	4.52068	0.00563306	0.0208827	Up Regulation	-
gene-F2P79_004334	3.46704	0.289506	6.64458	22.9514	4.52051	0.162765	0.340901	Nodiff	K10404
gene-F2P79_018067	31.5805	2.64053	60.5204	22.9198	4.51852	2.48e-06	2.17e-05	Up Regulation	K14410
gene-F2P79_017624	4.18122	0.349771	8.01267	22.9083	4.5178	0.166329	0.346532	Nodiff	K03909
gene-F2P79_012253	61.4215	5.14211	117.701	22.8896	4.51662	9.33e-11	1.87e-09	Up Regulation	K12022
gene-F2P79_005812	21.9383	1.83838	42.0382	22.867	4.5152	9.69e-05	0.000586668	Up Regulation	K07605
gene-F2P79_011730	5.20926	0.437214	9.9813	22.8293	4.51281	0.0783912	0.192321	Nodiff	K05248
gene-F2P79_010902	13.4892	1.13243	25.846	22.8235	4.51245	0.00242231	0.0100775	Up Regulation	K19467
gene-F2P79_013973	4.81054	0.404127	9.21696	22.8071	4.51141	0.0944889	0.222833	Nodiff	K01229
gene-F2P79_003316	5.46946	0.459965	10.479	22.7821	4.50983	0.109184	0.250615	Nodiff	K04828
gene-F2P79_016497	2.39884	0.202064	4.59561	22.7434	4.50737	0.297996	0.537411	Nodiff	K00898
gene-F2P79_021011	6.82189	0.576163	13.0676	22.6804	4.50338	0.0664404	0.168504	Nodiff	K01049
gene-F2P79_021105	11.0639	0.935096	21.1926	22.6636	4.5023	0.00628613	0.0229492	Up Regulation	-
gene-F2P79_017030	14.7827	1.25621	28.3091	22.5354	4.49412	0.00152301	0.00668813	Up Regulation	K04634
gene-F2P79_022014	5.14022	0.437214	9.84323	22.5135	4.49272	0.0779192	0.191382	Nodiff	-
gene-F2P79_009980	5.47247	0.46597	10.479	22.4885	4.49111	0.108736	0.249916	Nodiff	-
gene-F2P79_020352	30.0168	2.55751	57.4761	22.4734	4.49015	0.000601918	0.00295732	Up Regulation	K00280
gene-F2P79_024527	2.37153	0.202064	4.541	22.4731	4.49013	0.297416	0.536681	Nodiff	K13208
gene-F2P79_008439	1.18577	0.101032	2.2705	22.4731	4.49013	0.577812	0.832355	Nodiff	-
gene-F2P79_020285	1.18577	0.101032	2.2705	22.4731	4.49013	0.577812	0.832355	Nodiff	-
gene-F2P79_025250	1.18577	0.101032	2.2705	22.4731	4.49013	0.577812	0.832355	Nodiff	-
gene-F2P79_011002	20.2565	1.72809	38.785	22.4439	4.48825	0.000266675	0.00144716	Up Regulation	-
gene-F2P79_008395	332.707	28.3869	637.027	22.4409	4.48806	2.09e-38	4.62e-36	Up Regulation	K07187
gene-F2P79_003435	1.11373	0.0950263	2.13243	22.4405	4.48803	0.573854	0.831677	Nodiff	-
gene-F2P79_015214	1.11373	0.0950263	2.13243	22.4405	4.48803	0.573854	0.831677	Nodiff	K18018
gene-F2P79_019592	1.11373	0.0950263	2.13243	22.4405	4.48803	0.573854	0.831677	Nodiff	K04608
gene-F2P79_020072	1.11373	0.0950263	2.13243	22.4405	4.48803	0.573854	0.831677	Nodiff	-
gene-F2P79_020579	1.11373	0.0950263	2.13243	22.4405	4.48803	0.573854	0.831677	Nodiff	-
gene-F2P79_020956	3.07284	0.262329	5.88336	22.4274	4.48719	0.308801	0.551099	Nodiff	K16808
gene-F2P79_010988	23.2157	1.98451	44.4468	22.3969	4.48523	7.78e-05	0.000481804	Up Regulation	K16341
gene-F2P79_021607	15.9562	1.36482	30.5477	22.3821	4.48428	0.000953015	0.00443018	Up Regulation	K04583
gene-F2P79_017647	13.9553	1.19427	26.7164	22.3705	4.48352	0.00211049	0.00890488	Up Regulation	-
gene-F2P79_020874	20.9626	1.79476	40.1304	22.3598	4.48283	0.00401089	0.0155291	Up Regulation	K17286
gene-F2P79_008621	2.3571	0.202064	4.51214	22.3303	4.48093	0.297105	0.536482	Nodiff	K13868
gene-F2P79_004812	10.8751	0.933518	20.8167	22.2992	4.47892	0.0117956	0.0394046	Up Regulation	K19519
gene-F2P79_013975	11.0647	0.949957	21.1795	22.2952	4.47866	0.227944	0.443835	Nodiff	-
gene-F2P79_015047	6.70299	0.576163	12.8298	22.2677	4.47688	0.0849451	0.205136	Nodiff	K10380
gene-F2P79_019722	5.08562	0.437214	9.73402	22.2637	4.47662	0.308147	0.550162	Nodiff	K12319
gene-F2P79_009631	6.42991	0.553413	12.3064	22.2373	4.47491	0.0465551	0.125447	Up Regulation	-
gene-F2P79_011030	5.70051	0.49157	10.9094	22.1931	4.47204	0.0791301	0.193823	Nodiff	K09357
gene-F2P79_000959	1.17134	0.101032	2.24164	22.1875	4.47167	0.577039	0.831884	Nodiff	K19719
gene-F2P79_005478	1.17134	0.101032	2.24164	22.1875	4.47167	0.577039	0.831884	Nodiff	-
gene-F2P79_009846	1.17134	0.101032	2.24164	22.1875	4.47167	0.577039	0.831884	Nodiff	K01306
gene-F2P79_013374	1.17134	0.101032	2.24164	22.1875	4.47167	0.577039	0.831884	Nodiff	K01312
gene-F2P79_022281	1.17134	0.101032	2.24164	22.1875	4.47167	0.577039	0.831884	Nodiff	-
gene-F2P79_022804	1.17134	0.101032	2.24164	22.1875	4.47167	0.577039	0.831884	Nodiff	K01122
gene-F2P79_024578	1.17134	0.101032	2.24164	22.1875	4.47167	0.577039	0.831884	Nodiff	K10483
gene-F2P79_001389	7.42908	0.640856	14.2173	22.1849	4.4715	0.0341994	0.0969052	Up Regulation	-
gene-F2P79_002831	6.67569	0.576163	12.7752	22.1729	4.47073	0.0474665	0.127518	Up Regulation	K09655
gene-F2P79_019329	19.9357	1.72218	38.1492	22.1517	4.46935	0.000210155	0.00116917	Up Regulation	-
gene-F2P79_004396	15.3648	1.32848	29.4011	22.1313	4.46802	0.00134373	0.00599169	Up Regulation	K00485
gene-F2P79_011785	63.4293	5.48715	121.372	22.1192	4.46723	8.9e-11	1.79e-09	Up Regulation	K09381
gene-F2P79_016007	312.312	27.1176	597.505	22.0338	4.46165	4.2e-36	8.18e-34	Up Regulation	K11859
gene-F2P79_004493	5.3617	0.46597	10.2574	22.0131	4.46029	0.079407	0.194257	Nodiff	K17521
gene-F2P79_015473	20.116	1.75211	38.48	21.9621	4.45694	0.000263619	0.00143348	Up Regulation	K19882
gene-F2P79_009524	92.302	8.04624	176.558	21.9429	4.45568	1.45e-14	5.04e-13	Up Regulation	-
gene-F2P79_024061	3.47384	0.303095	6.64458	21.9224	4.45433	0.162845	0.341007	Nodiff	K07966
gene-F2P79_022492	3.00381	0.262329	5.74529	21.9011	4.45293	0.240866	0.462772	Nodiff	K00637
gene-F2P79_012764	4.61787	0.404127	8.83162	21.8536	4.4498	0.092789	0.219892	Nodiff	-
gene-F2P79_024715	11.2474	0.984622	21.5102	21.8462	4.44931	0.359595	0.615948	Nodiff	K06533
gene-F2P79_010363	51.9676	4.55561	99.3795	21.8147	4.44723	6.99e-07	6.95e-06	Up Regulation	K04594
gene-F2P79_000529	105.063	9.21807	200.907	21.7949	4.44592	5.78e-16	2.34e-14	Up Regulation	-
gene-F2P79_016597	2.98938	0.262329	5.71643	21.7911	4.44567	0.240525	0.462199	Nodiff	K09095
gene-F2P79_005437	2.3025	0.202064	4.40294	21.7899	4.44559	0.295906	0.534903	Nodiff	-
gene-F2P79_012874	2.23046	0.196058	4.26487	21.7531	4.44315	0.449732	0.712627	Nodiff	K03783
gene-F2P79_009090	4.59057	0.404127	8.77701	21.7184	4.44085	0.0926075	0.219582	Nodiff	-
gene-F2P79_007224	3.14946	0.277496	6.02142	21.6992	4.43957	0.497979	0.756245	Nodiff	-
gene-F2P79_009126	3.4321	0.303095	6.56111	21.647	4.4361	0.162351	0.340377	Nodiff	-
gene-F2P79_009527	1.14403	0.101032	2.18704	21.647	4.4361	0.57555	0.831884	Nodiff	-
gene-F2P79_012263	1.14403	0.101032	2.18704	21.647	4.4361	0.57555	0.831884	Nodiff	K17289
gene-F2P79_013563	1.14403	0.101032	2.18704	21.647	4.4361	0.57555	0.831884	Nodiff	K18543
gene-F2P79_017323	27.8431	2.45933	53.2269	21.6428	4.43582	1.62e-05	0.000117761	Up Regulation	K15032
gene-F2P79_020767	5.93703	0.524657	11.3494	21.632	4.4351	0.0669708	0.169603	Nodiff	-
gene-F2P79_024175	24.9244	2.20332	47.6455	21.6244	4.43459	4.41e-05	0.000289838	Up Regulation	-
gene-F2P79_002305	8.47322	0.751049	16.1954	21.5637	4.43053	0.0245534	0.0730702	Up Regulation	-
gene-F2P79_009525	30.0925	2.6674	57.5175	21.5631	4.4305	6.71e-06	5.31e-05	Up Regulation	-
gene-F2P79_001654	6.39341	0.567002	12.2198	21.5516	4.42973	0.257458	0.482365	Nodiff	-
gene-F2P79_021978	10.8347	0.961872	20.7075	21.5284	4.42817	0.0111483	0.0375469	Up Regulation	-
gene-F2P79_014293	35.8424	3.18992	68.4949	21.4723	4.4244	0.0290597	0.0846013	Up Regulation	-
gene-F2P79_004114	20.2959	1.80677	38.785	21.4664	4.42401	0.00026753	0.00145107	Up Regulation	-
gene-F2P79_024433	4.09247	0.364938	7.82	21.4283	4.42144	0.135479	0.297219	Nodiff	-
gene-F2P79_010395	8.57162	0.764638	16.3786	21.4201	4.42089	0.108255	0.249077	Nodiff	-
gene-F2P79_023750	12.7217	1.13558	24.3078	21.4056	4.41992	0.0033737	0.0134634	Up Regulation	K12322
gene-F2P79_018353	4.1653	0.372522	7.95807	21.3627	4.41702	0.136367	0.298473	Nodiff	-
gene-F2P79_006325	5.85512	0.524657	11.1856	21.3198	4.41412	0.0664539	0.168514	Nodiff	K07817
gene-F2P79_014546	126.625	11.3473	241.902	21.318	4.414	1.2e-13	3.64e-12	Up Regulation	K05614
gene-F2P79_018720	15.6378	1.40264	29.873	21.2976	4.41262	0.0119527	0.0398115	Up Regulation	-
gene-F2P79_013892	8.33281	0.749471	15.9161	21.2365	4.40847	0.0242676	0.0723872	Up Regulation	-
gene-F2P79_012003	75.7974	6.81792	144.777	21.2348	4.40836	2.58e-12	6.64e-11	Up Regulation	K10180
gene-F2P79_011593	4.03708	0.36336	7.7108	21.2208	4.40741	0.134791	0.296384	Nodiff	-
gene-F2P79_010419	57.7209	5.20798	110.234	21.1663	4.4037	0.000290501	0.00155948	Up Regulation	-
gene-F2P79_022128	7.67544	0.693634	14.6573	21.1311	4.4013	0.0280445	0.0821253	Up Regulation	-
gene-F2P79_009436	19.1758	1.73419	36.6173	21.115	4.40019	0.00414721	0.0159991	Up Regulation	-
gene-F2P79_010545	421.414	38.124	804.705	21.1076	4.39969	2.19e-43	6.09e-41	Up Regulation	K17284
gene-F2P79_003457	1.11673	0.101032	2.13243	21.1066	4.39962	0.574024	0.831677	Nodiff	K19006
gene-F2P79_003805	1.11673	0.101032	2.13243	21.1066	4.39962	0.574024	0.831677	Nodiff	-
gene-F2P79_009855	1.11673	0.101032	2.13243	21.1066	4.39962	0.574024	0.831677	Nodiff	K04861
gene-F2P79_014746	1.11673	0.101032	2.13243	21.1066	4.39962	0.574024	0.831677	Nodiff	-
gene-F2P79_023675	1.11673	0.101032	2.13243	21.1066	4.39962	0.574024	0.831677	Nodiff	K04604
gene-F2P79_024299	1.11673	0.101032	2.13243	21.1066	4.39962	0.574024	0.831677	Nodiff	-
gene-F2P79_009888	3.066	0.277496	5.8545	21.0976	4.39901	0.242314	0.464845	Nodiff	K00572
gene-F2P79_012340	6.43142	0.582169	12.2807	21.0947	4.39881	0.090024	0.214851	Nodiff	-
gene-F2P79_002355	7.66257	0.693634	14.6315	21.094	4.39876	0.0280164	0.082088	Up Regulation	-
gene-F2P79_015794	2.97874	0.269912	5.68757	21.0719	4.39725	0.262409	0.489263	Nodiff	K16358
gene-F2P79_022714	75.3938	6.83278	143.955	21.0683	4.397	3.5e-12	8.78e-11	Up Regulation	K15290
gene-F2P79_005929	34.1884	3.10019	65.2767	21.0557	4.39614	2.01e-06	1.8e-05	Up Regulation	-
gene-F2P79_013550	5.92939	0.538246	11.3205	21.0323	4.39453	0.11444	0.259875	Nodiff	K16949
gene-F2P79_018278	5.85891	0.532241	11.1856	21.016	4.39342	0.066478	0.168535	Nodiff	K06051
gene-F2P79_004225	7.12051	0.646861	13.5942	21.0156	4.39339	0.0400635	0.111054	Up Regulation	K05091
gene-F2P79_009722	20.2735	1.84556	38.7015	20.9701	4.39026	0.000326274	0.00172601	Up Regulation	K06545
gene-F2P79_003607	17.6191	1.60431	33.634	20.9648	4.3899	0.00078853	0.00375386	Up Regulation	K15837
gene-F2P79_003860	15.9893	1.4566	30.5219	20.9542	4.38917	0.00144752	0.00639461	Up Regulation	-
gene-F2P79_015001	5.21378	0.475132	9.95244	20.9467	4.38865	0.0784219	0.192374	Nodiff	K17599
gene-F2P79_010969	193.917	17.7291	370.104	20.8755	4.38374	2.93e-25	2.68e-23	Up Regulation	K01367
gene-F2P79_006810	4.05374	0.370944	7.73654	20.8564	4.38242	0.17455	0.360089	Nodiff	K07996
gene-F2P79_008913	3.0106	0.275918	5.74529	20.8225	4.38007	0.241026	0.462905	Nodiff	K16834
gene-F2P79_012876	316.283	29.1055	603.46	20.7335	4.3739	9.78e-32	1.37e-29	Up Regulation	K19619
gene-F2P79_008715	27.5109	2.53349	52.4883	20.7178	4.3728	2.79e-05	0.000193129	Up Regulation	K05196
gene-F2P79_025220	5.68975	0.524657	10.8548	20.6894	4.37082	0.204328	0.407136	Nodiff	-
gene-F2P79_014780	1.89387	0.174886	3.61285	20.6584	4.36865	0.541642	0.801456	Nodiff	-
gene-F2P79_022089	69.78	6.44372	133.116	20.6583	4.36865	4.18e-08	5.36e-07	Up Regulation	K10359
gene-F2P79_001519	3.08422	0.285079	5.88336	20.6376	4.36721	0.308123	0.550162	Nodiff	K01672
gene-F2P79_022917	465.149	43.0197	887.279	20.625	4.36632	2.14e-28	2.52e-26	Up Regulation	K07872
gene-F2P79_015030	83.5902	7.7406	159.44	20.5979	4.36442	4.52e-06	3.73e-05	Up Regulation	K13756
gene-F2P79_005144	17.6927	1.63916	33.7463	20.5875	4.3637	0.00065333	0.00318418	Up Regulation	K17852
gene-F2P79_022204	2.90971	0.269912	5.5495	20.5604	4.3618	0.273508	0.504891	Nodiff	-
gene-F2P79_009735	15.444	1.43543	29.4526	20.5184	4.35884	0.00309159	0.012477	Up Regulation	K16882
gene-F2P79_004475	72.4308	6.73608	138.126	20.5053	4.35793	8.84e-08	1.06e-06	Up Regulation	K17598
gene-F2P79_021663	4.86353	0.452381	9.27468	20.5019	4.35769	0.114643	0.260253	Nodiff	-
gene-F2P79_019591	2.98253	0.277496	5.68757	20.4961	4.35728	0.262193	0.488974	Nodiff	K10444
gene-F2P79_022837	11.3457	1.05572	21.6357	20.4937	4.35711	0.00790866	0.0279397	Up Regulation	K06756
gene-F2P79_019595	7.65789	0.713132	14.6026	20.4768	4.35592	0.0339599	0.0963793	Up Regulation	K05618
gene-F2P79_025982	4.92114	0.458387	9.38389	20.4716	4.35555	0.136456	0.298598	Nodiff	-
gene-F2P79_020633	10.2145	0.951535	19.4775	20.4696	4.35541	0.016465	0.052196	Up Regulation	-
gene-F2P79_003689	172.812	16.1058	329.518	20.4595	4.3547	7.92e-23	5.89e-21	Up Regulation	K19533
gene-F2P79_012664	20.0937	1.87431	38.3131	20.4411	4.3534	0.000321138	0.00170431	Up Regulation	-
gene-F2P79_011434	5.05313	0.471976	9.63428	20.4127	4.35139	0.482224	0.739838	Nodiff	-
gene-F2P79_001291	4.02944	0.376949	7.68194	20.3792	4.34903	0.134695	0.296204	Nodiff	K16629
gene-F2P79_024399	47.0586	4.40475	89.7125	20.3672	4.34818	4.24e-08	5.42e-07	Up Regulation	-
gene-F2P79_011089	2.79671	0.262329	5.33109	20.3222	4.34498	0.453924	0.712627	Nodiff	-
gene-F2P79_019116	72.8957	6.84637	138.945	20.2947	4.34303	1.07e-11	2.5e-10	Up Regulation	K12034
gene-F2P79_003734	7.20471	0.677195	13.7322	20.2781	4.34185	0.0403603	0.11166	Up Regulation	K15299
gene-F2P79_008968	26.1853	2.46407	49.9065	20.2537	4.34011	0.00146624	0.00646935	Up Regulation	-
gene-F2P79_007885	3.02806	0.285079	5.77103	20.2436	4.3394	0.241435	0.463532	Nodiff	K18631
gene-F2P79_012182	3.08722	0.291084	5.88336	20.2119	4.33713	0.307024	0.548962	Nodiff	K15378
gene-F2P79_012716	58.8322	5.55107	112.113	20.1967	4.33605	0.000200536	0.00112118	Up Regulation	K07609
gene-F2P79_004092	4.09019	0.386111	7.79426	20.1866	4.33533	0.135451	0.297219	Nodiff	K08545
gene-F2P79_003299	18.9899	1.79603	36.1837	20.1465	4.33246	0.00050868	0.00256012	Up Regulation	-
gene-F2P79_023193	4.76641	0.450803	9.08201	20.1463	4.33244	0.113543	0.258217	Nodiff	K14462
gene-F2P79_006940	9.54726	0.904763	18.1898	20.1045	4.32944	0.0179175	0.0562112	Up Regulation	-
gene-F2P79_012679	82.1805	7.79465	156.566	20.0864	4.32815	0.000379599	0.00197495	Up Regulation	-
gene-F2P79_020227	15.143	1.4371	28.8488	20.0743	4.32728	0.00161989	0.00707011	Up Regulation	-
gene-F2P79_024078	17.3311	1.64507	33.0171	20.0703	4.32699	0.0121214	0.0402315	Up Regulation	K16353
gene-F2P79_011108	113.47	10.8094	216.13	19.9946	4.32154	2.19e-16	9.28e-15	Up Regulation	K13862
gene-F2P79_006915	2.98632	0.285079	5.68757	19.9508	4.31838	0.262909	0.489883	Nodiff	K10352
gene-F2P79_017283	10.9461	1.04656	20.8456	19.9182	4.31601	0.0176345	0.0555174	Up Regulation	K11860
gene-F2P79_022058	72.6902	6.96238	138.418	19.8809	4.31331	3.56e-11	7.7e-10	Up Regulation	-
gene-F2P79_002284	1.82484	0.174886	3.47479	19.8689	4.31244	0.442105	0.711895	Nodiff	-
gene-F2P79_024346	1.82484	0.174886	3.47479	19.8689	4.31244	0.442105	0.711895	Nodiff	-
gene-F2P79_017135	3.16226	0.303095	6.02142	19.8664	4.31226	0.49751	0.75577	Nodiff	-
gene-F2P79_000116	4.85589	0.46597	9.24582	19.8421	4.31049	0.114557	0.260086	Nodiff	K04904
gene-F2P79_024988	22.2544	2.13664	42.3721	19.8312	4.3097	0.000697953	0.00337757	Up Regulation	K03369
gene-F2P79_004788	17.8117	1.71332	33.9101	19.792	4.30685	0.000802479	0.00381311	Up Regulation	K15194
gene-F2P79_012050	31.5004	3.0358	59.965	19.7526	4.30397	2.93e-05	0.000201614	Up Regulation	-
gene-F2P79_013498	8.85053	0.853659	16.8474	19.7355	4.30272	0.0206978	0.0633921	Up Regulation	-
gene-F2P79_015690	28.9838	2.79771	55.1699	19.7197	4.30157	0.00246284	0.0102244	Up Regulation	-
gene-F2P79_000657	7.09995	0.689206	13.5107	19.6033	4.29302	0.0399905	0.110881	Up Regulation	-
gene-F2P79_005016	6.03703	0.586596	11.4875	19.5832	4.29155	0.0675917	0.170991	Nodiff	K01333
gene-F2P79_017902	26.4906	2.58332	50.3979	19.5089	4.28606	4.41e-05	0.000289676	Up Regulation	-
gene-F2P79_026083	10.6078	1.03455	20.181	19.507	4.28592	0.0109166	0.036882	Up Regulation	K01115
gene-F2P79_002380	124.701	12.1894	237.213	19.4606	4.28248	5.77e-17	2.62e-15	Up Regulation	K15261
gene-F2P79_016699	9.51912	0.93194	18.1063	19.4286	4.28011	0.0178692	0.0561284	Up Regulation	-
gene-F2P79_022437	11.0982	1.08723	21.1092	19.4155	4.27914	0.00930146	0.0321057	Up Regulation	-
gene-F2P79_006763	16.1778	1.58639	30.7692	19.3958	4.27767	0.00177177	0.00766278	Up Regulation	-
gene-F2P79_003033	27.32	2.6813	51.9587	19.3782	4.27636	0.000140942	0.000822996	Up Regulation	K04856
gene-F2P79_014169	108.264	10.6523	205.875	19.3268	4.27253	5.28e-08	6.6e-07	Up Regulation	-
gene-F2P79_022687	9.03471	0.89127	17.1781	19.2738	4.26857	0.0210463	0.0642757	Up Regulation	K13241
gene-F2P79_003393	12.4727	1.23178	23.7135	19.2514	4.26689	0.00700698	0.0251271	Up Regulation	K20049
gene-F2P79_021400	8.34322	0.824903	15.8615	19.2284	4.26516	0.0291753	0.0848571	Up Regulation	K20052
gene-F2P79_002765	1.76867	0.174886	3.36246	19.2266	4.26503	0.513436	0.77219	Nodiff	-
gene-F2P79_020804	1.76867	0.174886	3.36246	19.2266	4.26503	0.513436	0.77219	Nodiff	-
gene-F2P79_013296	7.56529	0.749471	14.3811	19.1884	4.26216	0.0336544	0.0956391	Up Regulation	K07604
gene-F2P79_023986	23.7394	2.35418	45.1246	19.1678	4.26062	0.000123033	0.000727738	Up Regulation	-
gene-F2P79_017789	21.3687	2.12494	40.6124	19.1123	4.25643	0.000298288	0.00159706	Up Regulation	K20197
gene-F2P79_024154	18.8766	1.87757	35.8756	19.1075	4.25607	0.00179871	0.0077683	Up Regulation	-
gene-F2P79_020379	3.72929	0.370944	7.08764	19.107	4.25603	0.345285	0.597266	Nodiff	-
gene-F2P79_002840	21.9295	2.18341	41.6755	19.0873	4.25454	0.000217927	0.00120614	Up Regulation	K08867
gene-F2P79_011184	11.6386	1.15951	22.1177	19.075	4.25361	0.0625839	0.160532	Nodiff	-
gene-F2P79_004785	3.58443	0.357355	6.81151	19.0609	4.25254	0.195652	0.394009	Nodiff	K19719
gene-F2P79_016571	4.88091	0.487143	9.27468	19.0389	4.25088	0.114837	0.260667	Nodiff	K04348
gene-F2P79_012424	1.90145	0.190053	3.61285	19.0098	4.24867	0.540962	0.800885	Nodiff	-
gene-F2P79_002300	10.5357	1.05414	20.0172	18.989	4.2471	0.0108424	0.0366659	Up Regulation	K09854
gene-F2P79_006507	31.1134	3.12284	59.1041	18.9264	4.24233	1.58e-05	0.000114863	Up Regulation	-
gene-F2P79_024842	1.8142	0.182469	3.44593	18.885	4.23917	0.441524	0.711418	Nodiff	K04819
gene-F2P79_008281	12.4256	1.25305	23.5981	18.8325	4.23515	0.00949956	0.0327187	Up Regulation	K04628
gene-F2P79_022818	4.70954	0.475132	8.94394	18.8241	4.23451	0.112887	0.257003	Nodiff	K07618
gene-F2P79_023483	5.94593	0.600185	11.2917	18.8136	4.23371	0.344741	0.597266	Nodiff	K17300
gene-F2P79_011448	5.76024	0.582169	10.9383	18.7889	4.23181	0.219033	0.430079	Nodiff	K19906
gene-F2P79_022650	8.72513	0.882108	16.5682	18.7825	4.23131	0.0254605	0.0754032	Up Regulation	-
gene-F2P79_017826	6.52516	0.66045	12.3899	18.7597	4.22957	0.0564983	0.147008	Nodiff	K17082
gene-F2P79_020100	1.85893	0.188475	3.52939	18.7261	4.22698	0.443946	0.712627	Nodiff	K05069
gene-F2P79_004126	21.4776	2.17889	40.7762	18.7142	4.22606	0.00035719	0.00186925	Up Regulation	K01477
gene-F2P79_015260	5.16951	0.524657	9.81437	18.7063	4.22545	0.092631	0.219589	Nodiff	K00497
gene-F2P79_007490	4.72462	0.479559	8.96968	18.704	4.22528	0.113062	0.257346	Nodiff	K06727
gene-F2P79_022430	11.0641	1.12515	21.0031	18.6669	4.22241	0.0932274	0.220597	Nodiff	-
gene-F2P79_010683	44.8335	4.5688	85.0981	18.6259	4.21924	9.35e-07	9.07e-06	Up Regulation	-
gene-F2P79_012339	10.5902	1.07965	20.1007	18.6178	4.21861	0.0129443	0.0424412	Up Regulation	K17269
gene-F2P79_012996	114.414	11.667	217.16	18.6132	4.21826	1.46e-15	5.67e-14	Up Regulation	-
gene-F2P79_004213	1.71407	0.174886	3.25326	18.6022	4.2174	0.435863	0.70612	Nodiff	K15196
gene-F2P79_007309	1.71407	0.174886	3.25326	18.6022	4.2174	0.435863	0.70612	Nodiff	K04946
gene-F2P79_014343	4.63971	0.473554	8.80587	18.5953	4.21687	0.180973	0.370628	Nodiff	K04349
gene-F2P79_018546	10.0428	1.02539	19.0602	18.5883	4.21632	0.0151985	0.0487652	Up Regulation	-
gene-F2P79_012934	77.1372	7.87894	146.395	18.5806	4.21573	1.77e-11	3.98e-10	Up Regulation	-
gene-F2P79_005831	1.85972	0.190053	3.52939	18.5706	4.21495	0.443988	0.712627	Nodiff	-
gene-F2P79_016973	1.85972	0.190053	3.52939	18.5706	4.21495	0.443988	0.712627	Nodiff	K19753
gene-F2P79_018907	3.69135	0.378527	7.00418	18.5038	4.20975	0.197993	0.397619	Nodiff	-
gene-F2P79_003085	47.5196	4.87663	90.1625	18.4887	4.20857	9.1e-08	1.08e-06	Up Regulation	K19915
gene-F2P79_008130	9.53042	0.980291	18.0806	18.4441	4.20509	0.0264526	0.0780074	Up Regulation	K08230
gene-F2P79_007257	3.6041	0.370944	6.83725	18.432	4.20414	0.196088	0.39457	Nodiff	-
gene-F2P79_013841	1.77247	0.182469	3.36246	18.4276	4.20379	0.512406	0.771452	Nodiff	-
gene-F2P79_019344	18.7399	1.93173	35.548	18.4022	4.2018	0.000709593	0.00342259	Up Regulation	-
gene-F2P79_020765	33.277	3.43235	63.1216	18.3902	4.20087	6.6e-06	5.24e-05	Up Regulation	K16072
gene-F2P79_000340	68.6935	7.08712	130.3	18.3854	4.20049	1.36e-07	1.57e-06	Up Regulation	K05119
gene-F2P79_005955	433.945	44.7822	823.107	18.3802	4.20008	4.73e-17	2.18e-15	Up Regulation	-
gene-F2P79_011120	70.6464	7.29677	133.996	18.3638	4.19879	9.22e-11	1.85e-09	Up Regulation	-
gene-F2P79_001271	2.53973	0.262329	4.81714	18.363	4.19873	0.531788	0.791682	Nodiff	-
gene-F2P79_004329	10.6977	1.10525	20.2902	18.3581	4.19834	0.0130913	0.0428708	Up Regulation	K15426
gene-F2P79_025344	3.73688	0.386111	7.08764	18.3565	4.19822	0.345399	0.597266	Nodiff	-
gene-F2P79_024496	4.2265	0.437214	8.01579	18.3338	4.19643	0.16115	0.33834	Nodiff	-
gene-F2P79_008866	8.29234	0.858086	15.7266	18.3275	4.19594	0.029026	0.0845255	Up Regulation	-
gene-F2P79_011395	19.9278	2.06279	37.7928	18.3212	4.19544	0.000453931	0.00231448	Up Regulation	K06797
gene-F2P79_002001	21.5617	2.23482	40.8885	18.2961	4.19346	0.00036027	0.00188353	Up Regulation	K04961
gene-F2P79_006930	4.69955	0.487143	8.91196	18.2944	4.19333	0.336662	0.587099	Nodiff	K17478
gene-F2P79_006903	1.68677	0.174886	3.19865	18.29	4.19298	0.493266	0.750948	Nodiff	K10356
gene-F2P79_013211	1.68677	0.174886	3.19865	18.29	4.19298	0.493266	0.750948	Nodiff	-
gene-F2P79_013775	71.8394	7.45089	136.228	18.2834	4.19247	1.23e-10	2.42e-09	Up Regulation	K04293
gene-F2P79_025836	1.83242	0.190053	3.47479	18.2833	4.19245	0.442518	0.71227	Nodiff	-
gene-F2P79_001341	89.3901	9.28483	169.495	18.2551	4.19022	1.23e-12	3.3e-11	Up Regulation	-
gene-F2P79_002786	76.7236	7.98303	145.464	18.2217	4.18758	3.22e-11	7.03e-10	Up Regulation	-
gene-F2P79_012509	726.728	75.6475	1377.81	18.2135	4.18694	1.04e-52	4.12e-50	Up Regulation	-
gene-F2P79_019333	14.1805	1.47777	26.8833	18.1918	4.18522	0.00376573	0.0147004	Up Regulation	-
gene-F2P79_003370	12.1368	1.2698	23.0038	18.1161	4.1792	0.00836085	0.0292718	Up Regulation	K16353
gene-F2P79_004799	1.86272	0.196058	3.52939	18.0018	4.17007	0.444148	0.712627	Nodiff	-
gene-F2P79_017076	8.77512	0.924357	16.6259	17.9864	4.16884	0.024412	0.0727102	Up Regulation	K09048
gene-F2P79_015431	13.6855	1.44468	25.9263	17.946	4.16559	0.00440966	0.0168899	Up Regulation	K06837
gene-F2P79_008996	3.52142	0.372522	6.67032	17.9059	4.16236	0.311679	0.555126	Nodiff	K05211
gene-F2P79_014103	330.792	35.0336	626.551	17.8843	4.16062	2.28e-14	7.67e-13	Up Regulation	K07187
gene-F2P79_014433	6.04973	0.640856	11.4586	17.8802	4.16029	0.167786	0.349262	Nodiff	-
gene-F2P79_010057	1.90746	0.202064	3.61285	17.8798	4.16026	0.540433	0.800489	Nodiff	K05497
gene-F2P79_021765	1.90746	0.202064	3.61285	17.8798	4.16026	0.540433	0.800489	Nodiff	-
gene-F2P79_004542	73.0005	7.73999	138.261	17.8632	4.15892	2.31e-06	2.04e-05	Up Regulation	K13172
gene-F2P79_014553	2.54353	0.269912	4.81714	17.8471	4.15762	0.530955	0.790736	Nodiff	-
gene-F2P79_014404	7.8291	0.830909	14.8273	17.8447	4.15742	0.0990109	0.231419	Nodiff	-
gene-F2P79_011732	1.79069	0.190053	3.39132	17.8441	4.15738	0.440225	0.710447	Nodiff	K16498
gene-F2P79_018249	1.79069	0.190053	3.39132	17.8441	4.15738	0.440225	0.710447	Nodiff	-
gene-F2P79_007830	1.77547	0.188475	3.36246	17.8404	4.15708	0.512072	0.771113	Nodiff	-
gene-F2P79_021620	1.77547	0.188475	3.36246	17.8404	4.15708	0.512072	0.771113	Nodiff	-
gene-F2P79_007983	4.26139	0.452381	8.0704	17.8398	4.15703	0.161825	0.339526	Nodiff	K08789
gene-F2P79_002948	369.95	39.3543	700.546	17.801	4.15389	1.32e-35	2.51e-33	Up Regulation	K07950
gene-F2P79_007524	1.77626	0.190053	3.36246	17.6923	4.14505	0.512696	0.771618	Nodiff	-
gene-F2P79_021799	1.77626	0.190053	3.36246	17.6923	4.14505	0.512696	0.771618	Nodiff	K09312
gene-F2P79_014398	17.5588	1.87905	33.2386	17.6891	4.14479	0.0506003	0.134453	Nodiff	K06632
gene-F2P79_024826	52.7282	5.65337	99.803	17.6537	4.1419	3.14e-08	4.12e-07	Up Regulation	-
gene-F2P79_002529	117.261	12.5931	221.93	17.6231	4.1394	1.4e-15	5.48e-14	Up Regulation	K10362
gene-F2P79_008084	18.4236	1.98008	34.8671	17.609	4.13824	0.000991567	0.00457663	Up Regulation	K07603
gene-F2P79_013230	54.283	5.84038	102.726	17.5889	4.13659	0.00134731	0.00600019	Up Regulation	K11972
gene-F2P79_012277	1.82099	0.196058	3.44593	17.576	4.13554	0.441896	0.711749	Nodiff	-
gene-F2P79_001903	1.76339	0.190053	3.33672	17.5568	4.13396	0.438694	0.709043	Nodiff	-
gene-F2P79_003322	1.76339	0.190053	3.33672	17.5568	4.13396	0.438694	0.709043	Nodiff	K02091
gene-F2P79_009119	1.76339	0.190053	3.33672	17.5568	4.13396	0.438694	0.709043	Nodiff	K12824
gene-F2P79_026128	1.76339	0.190053	3.33672	17.5568	4.13396	0.438694	0.709043	Nodiff	K09299
gene-F2P79_013774	8.02473	0.86567	15.1838	17.5399	4.13257	0.0887326	0.212202	Nodiff	-
gene-F2P79_005044	1.69056	0.182469	3.19865	17.5298	4.13174	0.49213	0.749883	Nodiff	-
gene-F2P79_017550	1.69056	0.182469	3.19865	17.5298	4.13174	0.49213	0.749883	Nodiff	-
gene-F2P79_000262	4.1908	0.452381	7.92921	17.5277	4.13157	0.329266	0.578374	Nodiff	-
gene-F2P79_023587	22.9307	2.47765	43.3837	17.51	4.13011	0.00108727	0.00495011	Up Regulation	K18733
gene-F2P79_022856	22.2715	2.40823	42.1349	17.4962	4.12897	0.00128115	0.00574253	Up Regulation	-
gene-F2P79_006926	20.1663	2.18341	38.1492	17.4723	4.127	0.000548933	0.00273764	Up Regulation	-
gene-F2P79_005518	4.17792	0.452381	7.90347	17.4708	4.12687	0.1602	0.336888	Nodiff	-
gene-F2P79_002011	1.86573	0.202064	3.52939	17.4667	4.12654	0.444308	0.712627	Nodiff	K12756
gene-F2P79_004328	5.24764	0.56858	9.92669	17.4587	4.12588	0.0934618	0.220932	Nodiff	K10324
gene-F2P79_009430	25.5899	2.77317	48.4067	17.4554	4.1256	9.83e-05	0.000593975	Up Regulation	K12568
gene-F2P79_016712	4.03227	0.437214	7.62733	17.4453	4.12477	0.157288	0.332218	Nodiff	K05763
gene-F2P79_018999	27.7362	3.0098	52.4626	17.4306	4.12355	7.92e-05	0.000489402	Up Regulation	K10423
gene-F2P79_011714	6.01556	0.652867	11.3783	17.4281	4.12335	0.0796067	0.194701	Nodiff	K05109
gene-F2P79_001655	2.41454	0.262329	4.56675	17.4085	4.12172	0.346096	0.597266	Nodiff	-
gene-F2P79_012197	1.74896	0.190053	3.30786	17.405	4.12143	0.437874	0.708092	Nodiff	-
gene-F2P79_020882	1.74896	0.190053	3.30786	17.405	4.12143	0.437874	0.708092	Nodiff	-
gene-F2P79_025418	1.74896	0.190053	3.30786	17.405	4.12143	0.437874	0.708092	Nodiff	K07512
gene-F2P79_025623	1.74896	0.190053	3.30786	17.405	4.12143	0.437874	0.708092	Nodiff	-
gene-F2P79_000735	14.4465	1.5728	27.3201	17.3704	4.11856	0.0280574	0.0821295	Up Regulation	K03120
gene-F2P79_022165	6.19231	0.675617	11.709	17.3308	4.11527	0.12956	0.287123	Nodiff	-
gene-F2P79_011423	9.68768	1.05699	18.3184	17.3306	4.11525	0.298761	0.538265	Nodiff	-
gene-F2P79_001180	3.64499	0.398122	6.89185	17.3109	4.11361	0.196987	0.395895	Nodiff	K16452
gene-F2P79_023835	4.19536	0.458387	7.93233	17.3049	4.11311	0.160542	0.337395	Nodiff	-
gene-F2P79_006632	34.0847	3.7247	64.4446	17.302	4.11286	0.00265816	0.0109505	Up Regulation	K04981
gene-F2P79_020428	17.955	1.97101	33.939	17.219	4.10593	0.00115858	0.00523363	Up Regulation	K06838
gene-F2P79_007312	208.505	22.9021	394.107	17.2084	4.10504	1.35e-23	1.1e-21	Up Regulation	K19721
gene-F2P79_014313	17.29	1.89991	32.6801	17.2008	4.10441	0.00156133	0.00684098	Up Regulation	K06093
gene-F2P79_007500	1.77926	0.196058	3.36246	17.1503	4.10016	0.511646	0.770742	Nodiff	-
gene-F2P79_003466	5.61836	0.619684	10.617	17.133	4.09871	0.275714	0.508	Nodiff	K16308
gene-F2P79_015386	24.724	2.72767	46.7204	17.1284	4.09831	0.00137224	0.00609851	Up Regulation	-
gene-F2P79_009914	1.72165	0.190053	3.25326	17.1177	4.09741	0.436304	0.706566	Nodiff	K12557
gene-F2P79_020122	1.72165	0.190053	3.25326	17.1177	4.09741	0.436304	0.706566	Nodiff	-
gene-F2P79_016291	6.91613	0.764638	13.0676	17.0899	4.09508	0.0858279	0.206524	Nodiff	K10487
gene-F2P79_024756	294.762	32.6059	556.918	17.0803	4.09426	7.97e-06	6.23e-05	Up Regulation	K09037
gene-F2P79_008277	7.15191	0.796243	13.5076	16.9641	4.08442	0.0808534	0.1973	Nodiff	-
gene-F2P79_004938	123.493	13.8074	233.179	16.888	4.07793	1.1e-15	4.36e-14	Up Regulation	K19195
gene-F2P79_005645	180.877	20.2511	341.503	16.8634	4.07583	5.66e-21	3.6e-19	Up Regulation	K08467
gene-F2P79_017842	2.47828	0.277496	4.67907	16.8618	4.07569	0.349121	0.601517	Nodiff	K05026
gene-F2P79_014905	1.69435	0.190053	3.19865	16.8303	4.07299	0.492483	0.750261	Nodiff	-
gene-F2P79_019492	1.69435	0.190053	3.19865	16.8303	4.07299	0.492483	0.750261	Nodiff	-
gene-F2P79_015865	5.4492	0.6121	10.2863	16.8049	4.07081	0.122086	0.274504	Nodiff	K06091
gene-F2P79_015985	6.76771	0.760211	12.7752	16.8048	4.0708	0.0678872	0.17162	Nodiff	-
gene-F2P79_023407	36.4078	4.08995	68.7258	16.8036	4.0707	4.86e-06	3.97e-05	Up Regulation	-
gene-F2P79_015747	6.98053	0.784232	13.1768	16.8022	4.07058	0.0959863	0.225596	Nodiff	-
gene-F2P79_013301	6.56211	0.73746	12.3868	16.7965	4.07009	0.066278	0.168167	Nodiff	K07818
gene-F2P79_012341	75.8335	8.52474	143.142	16.7914	4.06965	1.34e-10	2.61e-09	Up Regulation	-
gene-F2P79_009483	10.0706	1.13243	19.0087	16.7858	4.06917	0.046664	0.125614	Up Regulation	-
gene-F2P79_000554	1.79669	0.202064	3.39132	16.7834	4.06897	0.440558	0.710824	Nodiff	-
gene-F2P79_005493	15.4151	1.73419	29.0961	16.7779	4.06849	0.00281254	0.0115046	Up Regulation	K04951
gene-F2P79_018483	4.78127	0.538246	9.02429	16.7661	4.06748	0.132081	0.291804	Nodiff	-
gene-F2P79_020817	1082.01	121.854	2042.16	16.759	4.06687	3.83e-34	6.46e-32	Up Regulation	-
gene-F2P79_004191	8.2155	0.925935	15.5051	16.7453	4.06568	0.0337037	0.0957538	Up Regulation	-
gene-F2P79_008428	11.9711	1.34956	22.5927	16.7408	4.0653	0.0112195	0.0377506	Up Regulation	-
gene-F2P79_021821	2.39103	0.269912	4.51214	16.7171	4.06325	0.34496	0.597266	Nodiff	K00501
gene-F2P79_004174	42.5531	4.82227	80.284	16.6486	4.05733	0.0505325	0.134306	Nodiff	K06185
gene-F2P79_003321	4.69636	0.532241	8.86048	16.6475	4.05723	0.130636	0.289028	Nodiff	K10369
gene-F2P79_020945	1.78226	0.202064	3.36246	16.6406	4.05664	0.512121	0.771132	Nodiff	K07923
gene-F2P79_002600	1.72466	0.196058	3.25326	16.5933	4.05253	0.436478	0.706687	Nodiff	K17854
gene-F2P79_005028	1.72466	0.196058	3.25326	16.5933	4.05253	0.436478	0.706687	Nodiff	K06721
gene-F2P79_017801	15.0368	1.70986	28.3637	16.5883	4.0521	0.00389972	0.0151671	Up Regulation	K08043
gene-F2P79_021648	97.0396	11.0413	183.038	16.5776	4.05116	4.01e-10	7.21e-09	Up Regulation	K04258
gene-F2P79_011255	87.316	9.94076	164.691	16.5673	4.05026	1.16e-08	1.64e-07	Up Regulation	K17599
gene-F2P79_011791	10.2678	1.17034	19.3652	16.5466	4.04846	0.0182858	0.0571898	Up Regulation	K15378
gene-F2P79_019326	28.5657	3.25873	53.8727	16.5318	4.04717	4.98e-05	0.000323572	Up Regulation	-
gene-F2P79_001659	6.59763	0.753899	12.4414	16.5027	4.04463	0.161935	0.339657	Nodiff	-
gene-F2P79_008924	11.8634	1.35566	22.3712	16.502	4.04457	0.0095641	0.0328914	Up Regulation	-
gene-F2P79_008055	4.24912	0.485565	8.01267	16.5018	4.04455	0.18771	0.381038	Nodiff	-
gene-F2P79_002446	21.7877	2.49115	41.0843	16.4921	4.04371	0.000584426	0.00288444	Up Regulation	K13293
gene-F2P79_023926	2.2909	0.262329	4.31947	16.4659	4.04141	0.339989	0.591413	Nodiff	-
gene-F2P79_014889	13.6791	1.56995	25.7882	16.4262	4.03793	0.00602052	0.0221493	Up Regulation	K17458
gene-F2P79_018334	4.16342	0.477981	7.84886	16.4209	4.03746	0.159914	0.336439	Nodiff	K11806
gene-F2P79_013577	1175.53	135.091	2215.98	16.4035	4.03594	1.87e-41	4.82e-39	Up Regulation	K11220
gene-F2P79_014018	1.75496	0.202064	3.30786	16.3704	4.03302	0.438216	0.708562	Nodiff	-
gene-F2P79_026000	3.0331	0.349771	5.71643	16.3433	4.03063	0.277013	0.509212	Nodiff	-
gene-F2P79_017681	3.45232	0.398122	6.50651	16.343	4.0306	0.192652	0.389081	Nodiff	-
gene-F2P79_008163	1.69736	0.196058	3.19865	16.3148	4.02811	0.491321	0.748925	Nodiff	K14752
gene-F2P79_019379	305.545	35.328	575.762	16.2976	4.02659	5.97e-27	6.39e-25	Up Regulation	K02633
gene-F2P79_001769	7.27235	0.841341	13.7034	16.2875	4.02569	0.0563814	0.146757	Nodiff	-
gene-F2P79_006714	9.44727	1.09324	17.8013	16.2831	4.0253	0.0242737	0.0723874	Up Regulation	-
gene-F2P79_008753	32.0868	3.71396	60.4596	16.279	4.02494	1.89e-05	0.000135262	Up Regulation	-
gene-F2P79_004106	4.19452	0.485565	7.90347	16.2769	4.02475	0.160526	0.337393	Nodiff	-
gene-F2P79_008585	4.65842	0.539824	8.77701	16.259	4.02317	0.129983	0.287761	Nodiff	K17527
gene-F2P79_013447	4.65842	0.539824	8.77701	16.259	4.02317	0.129983	0.287761	Nodiff	K16523
gene-F2P79_001209	10.579	1.22745	19.9306	16.2374	4.02125	0.0720916	0.180355	Nodiff	-
gene-F2P79_003882	94.7483	11.0185	178.478	16.198	4.01774	2.26e-12	5.86e-11	Up Regulation	-
gene-F2P79_021107	3.0058	0.349771	5.66183	16.1872	4.01678	0.275918	0.508173	Nodiff	-
gene-F2P79_014372	10.1462	1.18068	19.1117	16.187	4.01676	0.204091	0.406777	Nodiff	K10223
gene-F2P79_005263	62.8593	7.31785	118.401	16.1797	4.01612	8.64e-09	1.25e-07	Up Regulation	-
gene-F2P79_011274	3.19697	0.372522	6.02142	16.1639	4.01471	0.524214	0.783561	Nodiff	K19739
gene-F2P79_021309	25.2832	2.94669	47.6197	16.1604	4.01439	0.00021212	0.00117888	Up Regulation	-
gene-F2P79_002586	13.6486	1.59239	25.7048	16.1422	4.01277	0.00599926	0.0220825	Up Regulation	-
gene-F2P79_019297	4.73425	0.553413	8.91508	16.1093	4.00982	0.131283	0.290311	Nodiff	-
gene-F2P79_010521	4.83659	0.565424	9.10775	16.1078	4.00969	0.133011	0.293375	Nodiff	K14165
gene-F2P79_011093	12.3576	1.44468	23.2705	16.1077	4.00967	0.0080926	0.0284769	Up Regulation	K04572
gene-F2P79_001020	6.46191	0.755477	12.1683	16.1068	4.0096	0.0654809	0.166499	Nodiff	-
gene-F2P79_019629	1.72766	0.202064	3.25326	16.1002	4.009	0.436651	0.706862	Nodiff	-
gene-F2P79_017141	8.0047	0.937946	15.0715	16.0686	4.00617	0.102875	0.23901	Nodiff	-
gene-F2P79_024220	152.022	17.8241	286.22	16.058	4.00522	5.31e-18	2.67e-16	Up Regulation	K04662
gene-F2P79_009720	88.8337	10.4226	167.245	16.0464	4.00418	1.93e-05	0.00013822	Up Regulation	K13912
gene-F2P79_015281	6.66973	0.782654	12.5568	16.0439	4.00395	0.107104	0.246932	Nodiff	-
gene-F2P79_007583	2.47065	0.291084	4.65021	15.9755	3.99779	0.348763	0.601093	Nodiff	-
gene-F2P79_009270	15.1133	1.78244	28.4441	15.9579	3.9962	0.00454637	0.0173238	Up Regulation	-
gene-F2P79_004731	4.11261	0.485565	7.73966	15.9395	3.99453	0.166703	0.347244	Nodiff	-
gene-F2P79_003688	7.87727	0.930362	14.8242	15.9338	3.99402	0.0474577	0.12751	Up Regulation	-
gene-F2P79_016155	14.4477	1.70701	27.1883	15.9274	3.99344	0.00526167	0.0196647	Up Regulation	K04988
gene-F2P79_007842	4.06866	0.481137	7.65619	15.9127	3.99211	0.158025	0.333445	Nodiff	-
gene-F2P79_012728	13.9102	1.64675	26.1736	15.8941	3.99042	0.00618168	0.022645	Up Regulation	K06529
gene-F2P79_020979	11.0923	1.31332	20.8713	15.8921	3.99024	0.0534577	0.14035	Nodiff	K06087
gene-F2P79_023827	1348.18	159.675	2536.68	15.8865	3.98973	8.3e-62	5.39e-59	Up Regulation	-
gene-F2P79_002572	13.5372	1.6044	25.4701	15.8751	3.9887	0.0476948	0.128066	Up Regulation	K06829
gene-F2P79_015430	285.275	33.8272	536.722	15.8666	3.98792	1.03e-27	1.17e-25	Up Regulation	-
gene-F2P79_005661	41.8599	4.96447	78.7554	15.8638	3.98767	0.000304784	0.0016284	Up Regulation	K04624
gene-F2P79_020332	2.325	0.275918	4.37408	15.8528	3.98667	0.341706	0.593994	Nodiff	K07410
gene-F2P79_001493	9.6519	1.14601	18.1578	15.8443	3.98589	0.0557412	0.145409	Nodiff	K10359
gene-F2P79_003780	26.0622	3.09449	49.0298	15.8442	3.98589	0.000132415	0.000777654	Up Regulation	K04265
gene-F2P79_017155	8.68243	1.03139	16.3335	15.8363	3.98516	0.104971	0.243087	Nodiff	-
gene-F2P79_014524	1.70036	0.202064	3.19865	15.8299	3.98458	0.491876	0.749656	Nodiff	-
gene-F2P79_009440	5.43772	0.646861	10.2286	15.8126	3.983	0.110177	0.25228	Nodiff	-
gene-F2P79_010103	2.44335	0.291084	4.59561	15.7879	3.98075	0.347473	0.599353	Nodiff	-
gene-F2P79_023051	287.14	34.2424	540.038	15.771	3.97921	6.68e-07	6.67e-06	Up Regulation	K04449
gene-F2P79_017350	131.12	15.6408	246.6	15.7664	3.97878	2.91e-06	2.5e-05	Up Regulation	K14358
gene-F2P79_004635	10.5843	1.26379	19.9049	15.7501	3.97729	0.0150944	0.0484893	Up Regulation	K14714
gene-F2P79_017555	74.9541	8.9592	140.949	15.7323	3.97566	3.91e-10	7.04e-09	Up Regulation	K04952
gene-F2P79_003823	10.1083	1.21101	19.0056	15.6939	3.97214	0.020747	0.0635153	Up Regulation	K11502
gene-F2P79_011057	12.6691	1.51854	23.8196	15.6859	3.9714	0.00968858	0.0332628	Up Regulation	K04936
gene-F2P79_020866	18.6519	2.23767	35.066	15.6707	3.97	0.00468228	0.0177532	Up Regulation	-
gene-F2P79_021226	61.0952	7.33153	114.859	15.6664	3.9696	1.18e-08	1.67e-07	Up Regulation	K12015
gene-F2P79_017032	6.44363	0.776649	12.1106	15.5934	3.96287	0.131303	0.290324	Nodiff	K04634
gene-F2P79_000506	2.40083	0.289506	4.51214	15.5856	3.96215	0.345435	0.597266	Nodiff	-
gene-F2P79_005371	3.02625	0.364938	5.68757	15.585	3.96209	0.294246	0.533341	Nodiff	-
gene-F2P79_002067	5.50225	0.663606	10.3409	15.5829	3.96189	0.111093	0.253754	Nodiff	-
gene-F2P79_004341	7.35264	0.889596	13.8157	15.5303	3.95701	0.0790879	0.193764	Nodiff	K06051
gene-F2P79_023746	62.9888	7.62144	118.356	15.5294	3.95693	5.63e-06	4.54e-05	Up Regulation	-
gene-F2P79_011277	3.60993	0.437214	6.78265	15.5133	3.95544	0.223166	0.436489	Nodiff	K04990
gene-F2P79_012415	5.48861	0.665184	10.312	15.5025	3.95443	0.1109	0.253475	Nodiff	-
gene-F2P79_013661	2.40161	0.291084	4.51214	15.5012	3.9543	0.345473	0.597266	Nodiff	-
gene-F2P79_015295	3.66833	0.444798	6.89185	15.4944	3.95367	0.225089	0.439351	Nodiff	-
gene-F2P79_021924	1098.3	133.226	2063.38	15.4878	3.95306	1.87e-56	8.9e-54	Up Regulation	-
gene-F2P79_003262	428.99	52.0383	805.941	15.4874	3.95303	1.81e-35	3.34e-33	Up Regulation	-
gene-F2P79_005172	10.2044	1.23937	19.1694	15.4671	3.95113	0.0239159	0.071441	Up Regulation	K04162
gene-F2P79_013594	44.0421	5.35008	82.7341	15.4641	3.95085	1.59e-06	1.44e-05	Up Regulation	K18037
gene-F2P79_002676	4.87748	0.592602	9.16236	15.4612	3.95058	0.133693	0.294575	Nodiff	-
gene-F2P79_016276	146.307	17.7816	274.832	15.456	3.9501	7.35e-17	3.26e-15	Up Regulation	K10135
gene-F2P79_006701	54.472	6.62638	102.318	15.441	3.94869	8.32e-08	1e-06	Up Regulation	K04235
gene-F2P79_016967	94.6216	11.5295	177.714	15.4139	3.94616	3.69e-12	9.24e-11	Up Regulation	-
gene-F2P79_009639	2.38718	0.291084	4.48328	15.402	3.94505	0.501431	0.759751	Nodiff	K04358
gene-F2P79_000681	5.56507	0.680045	10.4501	15.3668	3.94174	0.111977	0.255337	Nodiff	K04440
gene-F2P79_009335	31.912	3.90107	59.923	15.3607	3.94117	3.95e-05	0.000263068	Up Regulation	K15008
gene-F2P79_017485	13.7052	1.67668	25.7336	15.348	3.93998	0.00693405	0.0249015	Up Regulation	K05403
gene-F2P79_019652	23.0235	2.81699	43.2299	15.3461	3.9398	0.000387493	0.00201065	Up Regulation	K06814
gene-F2P79_025754	3.04448	0.372522	5.71643	15.3452	3.93972	0.277467	0.509784	Nodiff	K15680
gene-F2P79_018635	2.32958	0.285079	4.37408	15.3434	3.93954	0.341935	0.594247	Nodiff	K17347
gene-F2P79_021136	20.3787	2.49588	38.2616	15.3299	3.93827	0.00100437	0.00462376	Up Regulation	-
gene-F2P79_004950	1117.27	136.947	2097.59	15.3167	3.93704	2.2e-26	2.22e-24	Up Regulation	K16195
gene-F2P79_010792	51.6794	6.35597	97.0029	15.2617	3.93184	1.95e-07	2.17e-06	Up Regulation	-
gene-F2P79_001528	119.016	14.6426	223.39	15.2562	3.93132	2.12e-05	0.000150604	Up Regulation	K05857
gene-F2P79_007103	385.393	47.4217	723.363	15.2538	3.9311	4.33e-33	6.82e-31	Up Regulation	K06501
gene-F2P79_003764	176.336	21.7003	330.972	15.252	3.93092	2.94e-19	1.67e-17	Up Regulation	-
gene-F2P79_014215	7.5594	0.930362	14.1884	15.2505	3.93078	0.0876941	0.210117	Nodiff	K13207
gene-F2P79_014348	2.84043	0.349771	5.33109	15.2416	3.92995	0.475733	0.73365	Nodiff	-
gene-F2P79_016652	3.65846	0.450803	6.86611	15.2308	3.92892	0.224766	0.438882	Nodiff	K08670
gene-F2P79_001835	10.0088	1.23346	18.7841	15.2288	3.92873	0.0204946	0.0628684	Up Regulation	K15184
gene-F2P79_001211	9.03694	1.11726	16.9566	15.177	3.92381	0.0335789	0.0954499	Up Regulation	K09445
gene-F2P79_013916	746.096	92.4504	1399.74	15.1405	3.92034	5.88e-47	1.94e-44	Up Regulation	K12647
gene-F2P79_022424	3.00274	0.372522	5.63296	15.1212	3.9185	0.275795	0.508061	Nodiff	-
gene-F2P79_002177	2.98908	0.370944	5.60722	15.1161	3.91801	0.275242	0.50748	Nodiff	K14158
gene-F2P79_009766	6.16857	0.766216	11.5709	15.1014	3.91661	0.0931736	0.220537	Nodiff	-
gene-F2P79_024000	52.1597	6.48133	97.8381	15.0954	3.91603	1.84e-05	0.00013185	Up Regulation	K19532
gene-F2P79_008684	2.39019	0.29709	4.48328	15.0907	3.91558	0.501245	0.759559	Nodiff	-
gene-F2P79_017638	4.72433	0.588174	8.86048	15.0644	3.91307	0.131114	0.289997	Nodiff	K04976
gene-F2P79_017934	3.63194	0.452381	6.81151	15.057	3.91236	0.223894	0.437699	Nodiff	K06570
gene-F2P79_014387	4.27246	0.532241	8.01267	15.0546	3.91213	0.210327	0.416802	Nodiff	-
gene-F2P79_022493	7.10164	0.885264	13.318	15.0441	3.91113	0.0552201	0.144278	Nodiff	K10396
gene-F2P79_017738	18.0991	2.25915	33.939	15.0229	3.90909	0.00211648	0.00892412	Up Regulation	-
gene-F2P79_006239	8.41453	1.05099	15.7781	15.0126	3.9081	0.0396779	0.110114	Up Regulation	K00289
gene-F2P79_017055	1735.08	216.874	3253.28	15.0008	3.90697	2.37e-64	1.64e-61	Up Regulation	K11427
gene-F2P79_000539	4.03894	0.505159	7.57273	14.9908	3.906	0.173608	0.358744	Nodiff	K08204
gene-F2P79_009453	2.36288	0.29709	4.42868	14.9069	3.89791	0.343584	0.596277	Nodiff	K03231
gene-F2P79_025868	3.02097	0.380105	5.66183	14.8954	3.8968	0.276528	0.508756	Nodiff	-
gene-F2P79_020414	25.6912	3.23923	48.1431	14.8625	3.89361	0.000556748	0.00277274	Up Regulation	K06838
gene-F2P79_011488	443.846	55.9921	831.7	14.8539	3.89277	2.03e-35	3.72e-33	Up Regulation	K11350
gene-F2P79_011080	6.64148	0.838492	12.4445	14.8415	3.89156	0.076452	0.188491	Nodiff	-
gene-F2P79_023998	11.0775	1.40234	20.7527	14.7986	3.88739	0.0926908	0.219706	Nodiff	K08833
gene-F2P79_015841	4.26338	0.539824	7.98693	14.7954	3.88708	0.183497	0.37458	Nodiff	-
gene-F2P79_008326	10.3234	1.31047	19.3363	14.7553	3.88316	0.0242847	0.0723874	Up Regulation	K06839
gene-F2P79_006774	6.04636	0.769066	11.3237	14.7239	3.88009	0.0917084	0.21786	Nodiff	K15292
gene-F2P79_015449	7.75274	0.986296	14.5192	14.7209	3.8798	0.0467323	0.125782	Up Regulation	K08558
gene-F2P79_014029	7.97481	1.01623	14.9334	14.6949	3.87725	0.0546008	0.142904	Nodiff	K04254
gene-F2P79_002055	108.01	13.7756	202.244	14.6813	3.87591	7.84e-07	7.71e-06	Up Regulation	K12075
gene-F2P79_001918	213.189	27.2167	399.161	14.6661	3.87441	1.17e-21	7.74e-20	Up Regulation	-
gene-F2P79_013642	146.001	18.6826	273.319	14.6296	3.87082	4.68e-14	1.51e-12	Up Regulation	K09207
gene-F2P79_001456	7.18645	0.91993	13.453	14.6239	3.87026	0.0634807	0.16228	Nodiff	K05644
gene-F2P79_004187	20.4019	2.6162	38.1876	14.5966	3.86756	0.0250621	0.0744086	Up Regulation	K00907
gene-F2P79_024723	2.95114	0.378527	5.52376	14.5928	3.86718	0.273696	0.505194	Nodiff	K12232
gene-F2P79_005384	76.3727	9.79906	142.946	14.5878	3.86669	6.59e-10	1.15e-08	Up Regulation	-
gene-F2P79_018264	9.54104	1.22618	17.8559	14.5622	3.86416	0.0280303	0.0820953	Up Regulation	-
gene-F2P79_018141	3.74266	0.481137	7.00418	14.5575	3.8637	0.227498	0.443167	Nodiff	K13575
gene-F2P79_018802	5.30339	0.683201	9.92358	14.5251	3.86048	0.161794	0.339493	Nodiff	-
gene-F2P79_017755	18.7385	2.41404	35.0629	14.5246	3.86042	0.00233163	0.00973823	Up Regulation	K13887
gene-F2P79_015282	331.016	42.7718	619.261	14.4783	3.85582	1.95e-16	8.34e-15	Up Regulation	K17495
gene-F2P79_008330	17.7909	2.30119	33.2806	14.4623	3.85423	0.00615009	0.0225583	Up Regulation	-
gene-F2P79_006913	13.5215	1.74926	25.2937	14.4596	3.85396	0.0574559	0.149029	Nodiff	K10352
gene-F2P79_002762	4.28539	0.554991	8.01579	14.4431	3.85231	0.18409	0.375408	Nodiff	K17598
gene-F2P79_012256	45.4246	5.88292	84.9663	14.4429	3.85229	1.01e-06	9.69e-06	Up Regulation	-
gene-F2P79_002838	9.4742	1.22745	17.721	14.4372	3.85172	0.0427668	0.116528	Up Regulation	-
gene-F2P79_011153	3.64174	0.471976	6.81151	14.4319	3.85119	0.224217	0.438076	Nodiff	K05683
gene-F2P79_010276	5.3056	0.687628	9.92358	14.4316	3.85116	0.16209	0.339947	Nodiff	-
gene-F2P79_017909	35.1088	4.55245	65.6652	14.4241	3.85041	2.29e-05	0.000161235	Up Regulation	K14426
gene-F2P79_011922	13.5093	1.75369	25.2648	14.4067	3.84867	0.0316903	0.0909378	Up Regulation	K10161
gene-F2P79_001938	314.721	41.0009	588.44	14.3519	3.84317	1.69e-21	1.11e-19	Up Regulation	-
gene-F2P79_018404	257.528	33.6803	481.376	14.2925	3.83719	6.75e-09	1.01e-07	Up Regulation	K04858
gene-F2P79_016314	62.5626	8.18234	116.943	14.2921	3.83715	2.24e-08	3.01e-07	Up Regulation	-
gene-F2P79_001029	28.8045	3.76822	53.8407	14.2881	3.83674	0.00656786	0.0238074	Up Regulation	-
gene-F2P79_016494	3.08758	0.404127	5.77103	14.2802	3.83595	0.279172	0.512332	Nodiff	K13886
gene-F2P79_006885	5.251	0.687628	9.81437	14.2728	3.8352	0.10748	0.247524	Nodiff	-
gene-F2P79_006159	140.186	18.3689	262.002	14.2634	3.83424	1.35e-15	5.33e-14	Up Regulation	-
gene-F2P79_004588	3.64319	0.477981	6.80839	14.2441	3.83229	0.326204	0.574225	Nodiff	-
gene-F2P79_009112	5.56269	0.729877	10.3955	14.2428	3.83216	0.126313	0.281732	Nodiff	-
gene-F2P79_022696	118.436	15.5684	221.303	14.2149	3.82933	1.31e-13	3.97e-12	Up Regulation	K09254
gene-F2P79_025324	7.06803	0.930362	13.2057	14.1941	3.82722	0.0624533	0.160246	Nodiff	-
gene-F2P79_017760	55.9035	7.36375	104.443	14.1834	3.82613	0.00972043	0.0333653	Up Regulation	K05039
gene-F2P79_013342	15.6037	2.05678	29.1507	14.173	3.82507	0.00497366	0.0187222	Up Regulation	-
gene-F2P79_017686	4.30506	0.56858	8.04153	14.1432	3.82204	0.184617	0.376221	Nodiff	K05101
gene-F2P79_020834	4.96535	0.656023	9.27468	14.1377	3.82148	0.152986	0.32515	Nodiff	K05679
gene-F2P79_003255	4.89174	0.646861	9.13661	14.1245	3.82013	0.151364	0.322195	Nodiff	-
gene-F2P79_000367	62.1071	8.22214	115.992	14.1073	3.81837	2.85e-06	2.46e-05	Up Regulation	K16737
gene-F2P79_011798	3.5735	0.473554	6.67344	14.0923	3.81683	0.221953	0.434776	Nodiff	-
gene-F2P79_006939	2.85481	0.378527	5.33109	14.0838	3.81596	0.473645	0.73154	Nodiff	K11647
gene-F2P79_006761	163.898	21.7323	306.064	14.0833	3.81592	2.25e-17	1.06e-15	Up Regulation	K10408
gene-F2P79_008687	3.51354	0.46597	6.56111	14.0805	3.81563	0.219933	0.43145	Nodiff	-
gene-F2P79_022255	3.51354	0.46597	6.56111	14.0805	3.81563	0.219933	0.43145	Nodiff	K04608
gene-F2P79_011775	2.28398	0.303095	4.26487	14.071	3.81466	0.481407	0.739209	Nodiff	K06055
gene-F2P79_016111	2.28398	0.303095	4.26487	14.071	3.81466	0.481407	0.739209	Nodiff	-
gene-F2P79_002071	18.6427	2.47598	34.8094	14.0588	3.8134	0.00878831	0.0305526	Up Regulation	-
gene-F2P79_010724	4.23302	0.562575	7.90347	14.0487	3.81237	0.182676	0.373224	Nodiff	K19582
gene-F2P79_002492	7.17872	0.955962	13.4015	14.0188	3.8093	0.0634139	0.162216	Nodiff	K16302
gene-F2P79_015007	3.48545	0.464392	6.50651	14.0108	3.80847	0.218976	0.430006	Nodiff	K04572
gene-F2P79_005221	19.9117	2.65687	37.1665	13.9888	3.8062	0.00171114	0.00742603	Up Regulation	K10659
gene-F2P79_015648	198.173	26.4447	369.901	13.9877	3.80609	8.86e-20	5.2e-18	Up Regulation	K04701
gene-F2P79_019105	12.1024	1.61514	22.5896	13.9861	3.80593	0.0147881	0.0476269	Up Regulation	-
gene-F2P79_003556	3.64777	0.487143	6.80839	13.9762	3.8049	0.325945	0.574	Nodiff	-
gene-F2P79_017499	88.1717	11.7777	164.566	13.9727	3.80454	1.53e-10	2.94e-09	Up Regulation	-
gene-F2P79_022131	3.66441	0.49157	6.83725	13.909	3.79795	0.224961	0.439183	Nodiff	K10352
gene-F2P79_006290	11.357	1.52454	21.1895	13.8989	3.7969	0.0741975	0.184354	Nodiff	-
gene-F2P79_008032	128.442	17.2421	239.641	13.8986	3.79687	2.12e-14	7.15e-13	Up Regulation	-
gene-F2P79_000062	5.54297	0.745044	10.3409	13.8796	3.79489	0.125954	0.281078	Nodiff	-
gene-F2P79_022386	121.466	16.3458	226.586	13.862	3.79307	6.75e-13	1.86e-11	Up Regulation	K04908
gene-F2P79_024017	32.8336	4.42455	61.2427	13.8416	3.79094	0.00109805	0.00499495	Up Regulation	K06854
gene-F2P79_023784	1.93759	0.262329	3.61285	13.7722	3.78369	0.575883	0.831884	Nodiff	K05023
gene-F2P79_004591	1.29173	0.174886	2.40857	13.7722	3.78369	0.641877	0.888007	Nodiff	K04358
gene-F2P79_004685	1.29173	0.174886	2.40857	13.7722	3.78369	0.641877	0.888007	Nodiff	K16646
gene-F2P79_011435	1.29173	0.174886	2.40857	13.7722	3.78369	0.641877	0.888007	Nodiff	K01047
gene-F2P79_014978	1.29173	0.174886	2.40857	13.7722	3.78369	0.641877	0.888007	Nodiff	-
gene-F2P79_023163	1.29173	0.174886	2.40857	13.7722	3.78369	0.641877	0.888007	Nodiff	-
gene-F2P79_024607	1.29173	0.174886	2.40857	13.7722	3.78369	0.641877	0.888007	Nodiff	-
gene-F2P79_000917	0.645864	0.0874429	1.20428	13.7722	3.78369	0.869471	1	Nodiff	-
gene-F2P79_004320	0.645864	0.0874429	1.20428	13.7722	3.78369	0.869471	1	Nodiff	K19990
gene-F2P79_004325	0.645864	0.0874429	1.20428	13.7722	3.78369	0.869471	1	Nodiff	-
gene-F2P79_005370	0.645864	0.0874429	1.20428	13.7722	3.78369	0.869471	1	Nodiff	-
gene-F2P79_007086	0.645864	0.0874429	1.20428	13.7722	3.78369	0.869471	1	Nodiff	-
gene-F2P79_008839	0.645864	0.0874429	1.20428	13.7722	3.78369	0.869471	1	Nodiff	K12349
gene-F2P79_011257	0.645864	0.0874429	1.20428	13.7722	3.78369	0.869471	1	Nodiff	K00939
gene-F2P79_012419	0.645864	0.0874429	1.20428	13.7722	3.78369	0.869471	1	Nodiff	-
gene-F2P79_014897	0.645864	0.0874429	1.20428	13.7722	3.78369	0.869471	1	Nodiff	-
gene-F2P79_016104	0.645864	0.0874429	1.20428	13.7722	3.78369	0.869471	1	Nodiff	-
gene-F2P79_017572	0.645864	0.0874429	1.20428	13.7722	3.78369	0.869471	1	Nodiff	-
gene-F2P79_017966	0.645864	0.0874429	1.20428	13.7722	3.78369	0.869471	1	Nodiff	K17698
gene-F2P79_020225	0.645864	0.0874429	1.20428	13.7722	3.78369	0.869471	1	Nodiff	K11251
gene-F2P79_022641	0.645864	0.0874429	1.20428	13.7722	3.78369	0.869471	1	Nodiff	-
gene-F2P79_023513	0.645864	0.0874429	1.20428	13.7722	3.78369	0.869471	1	Nodiff	-
gene-F2P79_024222	0.645864	0.0874429	1.20428	13.7722	3.78369	0.869471	1	Nodiff	-
gene-F2P79_025073	0.645864	0.0874429	1.20428	13.7722	3.78369	0.869471	1	Nodiff	-
gene-F2P79_025375	0.645864	0.0874429	1.20428	13.7722	3.78369	0.869471	1	Nodiff	K14621
gene-F2P79_025433	0.645864	0.0874429	1.20428	13.7722	3.78369	0.869471	1	Nodiff	-
gene-F2P79_025802	0.645864	0.0874429	1.20428	13.7722	3.78369	0.869471	1	Nodiff	-
gene-F2P79_001642	8.97682	1.21544	16.7382	13.7713	3.78359	0.0592434	0.152944	Nodiff	-
gene-F2P79_023360	3.72737	0.505159	6.94957	13.7572	3.78212	0.227006	0.44231	Nodiff	K04153
gene-F2P79_001313	31.3483	4.25084	58.4457	13.7492	3.78128	8.33e-05	0.000512486	Up Regulation	K10369
gene-F2P79_010307	5.36767	0.728299	10.007	13.7403	3.78034	0.122731	0.275435	Nodiff	K17941
gene-F2P79_002144	8.21892	1.11599	15.3218	13.7294	3.7792	0.22435	0.438231	Nodiff	-
gene-F2P79_011871	6.1917	0.841341	11.5421	13.7186	3.77807	0.135641	0.297248	Nodiff	K08019
gene-F2P79_017839	4.75211	0.646861	8.85736	13.6928	3.77535	0.248716	0.472775	Nodiff	-
gene-F2P79_006919	25.2513	3.43835	47.0643	13.688	3.77484	0.000350951	0.00183885	Up Regulation	K04000
gene-F2P79_013266	2.91921	0.398122	5.44029	13.6649	3.7724	0.272379	0.503164	Nodiff	K04916
gene-F2P79_009458	5.22358	0.713132	9.73402	13.6497	3.7708	0.352616	0.606417	Nodiff	-
gene-F2P79_006144	7.01258	0.95754	13.0676	13.6471	3.77052	0.103597	0.240373	Nodiff	K04679
gene-F2P79_011412	31.9486	4.36271	59.5345	13.6462	3.77043	6.45e-05	0.000407594	Up Regulation	K08015
gene-F2P79_022666	421.521	57.6543	785.387	13.6224	3.7679	2.39e-32	3.56e-30	Up Regulation	-
gene-F2P79_011802	30.8466	4.2207	57.4724	13.6168	3.76732	0.0038101	0.0148487	Up Regulation	-
gene-F2P79_016367	417.275	57.2131	777.336	13.5867	3.76412	5.87e-32	8.49e-30	Up Regulation	K11724
gene-F2P79_012773	7.45992	1.02381	13.896	13.5729	3.76265	0.0738935	0.183815	Nodiff	K01330
gene-F2P79_003408	2.54172	0.349771	4.73368	13.5336	3.75848	0.389332	0.650438	Nodiff	K14328
gene-F2P79_024164	2.54172	0.349771	4.73368	13.5336	3.75848	0.389332	0.650438	Nodiff	-
gene-F2P79_017168	358.633	49.388	667.878	13.5231	3.75735	2.81e-16	1.16e-14	Up Regulation	-
gene-F2P79_011389	21.2789	2.93131	39.6265	13.5184	3.75685	0.00129082	0.00577982	Up Regulation	-
gene-F2P79_010827	48.2998	6.66863	89.931	13.4857	3.75335	1.56e-06	1.43e-05	Up Regulation	K06754
gene-F2P79_016583	5.17449	0.71471	9.63428	13.48	3.75275	0.524557	0.783839	Nodiff	K12361
gene-F2P79_021102	10.3724	1.43425	19.3106	13.4639	3.75102	0.0275396	0.080879	Up Regulation	K12012
gene-F2P79_023769	14.7221	2.0375	27.4067	13.4512	3.74966	0.00894424	0.0310104	Up Regulation	-
gene-F2P79_013917	4.33529	0.600185	8.0704	13.4465	3.74916	0.185424	0.377435	Nodiff	K04910
gene-F2P79_020937	3.51126	0.487143	6.53537	13.4157	3.74585	0.30064	0.540859	Nodiff	K12395
gene-F2P79_005786	254.402	35.3384	473.465	13.398	3.74395	2.83e-18	1.48e-16	Up Regulation	K06510
gene-F2P79_017123	2.8646	0.398122	5.33109	13.3906	3.74315	0.473675	0.73154	Nodiff	K08464
gene-F2P79_016960	25.5365	3.54941	47.5237	13.3892	3.74299	0.00390555	0.0151843	Up Regulation	K07817
gene-F2P79_012993	82.9738	11.5331	154.414	13.3889	3.74296	3.72e-08	4.82e-07	Up Regulation	K04597
gene-F2P79_009359	4.23139	0.588174	7.87461	13.3882	3.74289	0.182632	0.373224	Nodiff	K04984
gene-F2P79_004242	1.94138	0.269912	3.61285	13.3853	3.74258	0.574798	0.831884	Nodiff	K14344
gene-F2P79_013769	1.94138	0.269912	3.61285	13.3853	3.74258	0.574798	0.831884	Nodiff	K09332
gene-F2P79_017284	1.94138	0.269912	3.61285	13.3853	3.74258	0.574798	0.831884	Nodiff	-
gene-F2P79_017955	1.94138	0.269912	3.61285	13.3853	3.74258	0.574798	0.831884	Nodiff	K06727
gene-F2P79_008813	2.51442	0.349771	4.67907	13.3775	3.74174	0.387422	0.648325	Nodiff	-
gene-F2P79_009010	431.42	60.0812	802.758	13.3612	3.73998	1.48e-32	2.27e-30	Up Regulation	-
gene-F2P79_003732	12.4062	1.72818	23.0841	13.3575	3.73957	0.128504	0.285166	Nodiff	K05465
gene-F2P79_020573	14.6401	2.04034	27.2398	13.3506	3.73883	0.0088456	0.030733	Up Regulation	K10174
gene-F2P79_010886	31.9778	4.45931	59.4962	13.342	3.7379	0.0106138	0.0359609	Up Regulation	K17340
gene-F2P79_006775	7.26203	1.01338	13.5107	13.3323	3.73686	0.0718188	0.179799	Nodiff	-
gene-F2P79_024883	3.6166	0.505159	6.72804	13.3187	3.73538	0.223387	0.436787	Nodiff	-
gene-F2P79_010600	5.49882	0.769066	10.2286	13.3	3.73335	0.125148	0.279804	Nodiff	K10252
gene-F2P79_012543	1957.91	274.693	3641.13	13.2553	3.72849	3.78e-34	6.43e-32	Up Regulation	K14443
gene-F2P79_011868	297.266	41.7326	552.799	13.2462	3.72751	2.09e-25	1.96e-23	Up Regulation	-
gene-F2P79_020234	1.29552	0.182469	2.40857	13.1999	3.72245	0.642382	0.888259	Nodiff	K11252
gene-F2P79_024567	1.29552	0.182469	2.40857	13.1999	3.72245	0.642382	0.888259	Nodiff	-
gene-F2P79_001023	97.8482	13.8051	181.891	13.1757	3.71981	4.93e-07	5.04e-06	Up Regulation	-
gene-F2P79_004804	4.44517	0.627267	8.26307	13.1731	3.71953	0.268326	0.497682	Nodiff	K06762
gene-F2P79_021318	4.10317	0.579013	7.62733	13.173	3.71951	0.179112	0.367483	Nodiff	-
gene-F2P79_000173	96.0462	13.6111	178.481	13.1129	3.71291	7.36e-11	1.51e-09	Up Regulation	K00741
gene-F2P79_025296	7.28549	1.03455	13.5364	13.0844	3.70977	0.0720657	0.180332	Nodiff	-
gene-F2P79_015197	63.2662	9.01146	117.521	13.0413	3.70501	5.83e-08	7.2e-07	Up Regulation	K05035
gene-F2P79_017544	12.6318	1.80046	23.4631	13.0317	3.70396	0.0139512	0.0452374	Up Regulation	K08670
gene-F2P79_015694	7.24453	1.03297	13.4561	13.0266	3.70339	0.0716344	0.1794	Nodiff	-
gene-F2P79_008678	13.1617	1.87747	24.4459	13.0207	3.70273	0.0117455	0.0392859	Up Regulation	K03231
gene-F2P79_005637	437.808	62.4557	813.16	13.0198	3.70263	8.81e-32	1.25e-29	Up Regulation	-
gene-F2P79_005805	2.44539	0.349771	4.541	12.9828	3.69853	0.382509	0.642059	Nodiff	-
gene-F2P79_002123	4.93479	0.707222	9.16236	12.9554	3.69548	0.152315	0.323941	Nodiff	-
gene-F2P79_023118	593.355	85.0394	1101.67	12.9548	3.69542	1.38e-37	2.86e-35	Up Regulation	K13143
gene-F2P79_023667	94.9118	13.6128	176.211	12.9445	3.69427	1.03e-10	2.05e-09	Up Regulation	K05731
gene-F2P79_018680	4.98026	0.71471	9.24582	12.9365	3.69337	0.169735	0.352497	Nodiff	K09382
gene-F2P79_020094	2.59483	0.372522	4.81714	12.9312	3.69278	0.55478	0.814333	Nodiff	K20355
gene-F2P79_016016	1.82683	0.262329	3.39132	12.9278	3.6924	0.48477	0.742204	Nodiff	-
gene-F2P79_024335	1.82683	0.262329	3.39132	12.9278	3.6924	0.48477	0.742204	Nodiff	K14297
gene-F2P79_021927	575.3	82.7882	1067.81	12.8981	3.68909	2.47e-05	0.000173076	Up Regulation	-
gene-F2P79_014652	2.52122	0.36336	4.67907	12.8772	3.68675	0.387899	0.648791	Nodiff	K04953
gene-F2P79_006845	1.87235	0.269912	3.47479	12.8738	3.68636	0.489156	0.746784	Nodiff	K09635
gene-F2P79_015571	244.874	35.3033	454.444	12.8726	3.68623	5.89e-22	3.97e-20	Up Regulation	-
gene-F2P79_019763	40.0472	5.77706	74.3173	12.8642	3.68529	0.00287419	0.0117188	Up Regulation	K15610
gene-F2P79_003951	1.20826	0.174886	2.24164	12.8177	3.68007	0.630418	0.878662	Nodiff	K19989
gene-F2P79_008135	1.20826	0.174886	2.24164	12.8177	3.68007	0.630418	0.878662	Nodiff	-
gene-F2P79_009580	1.20826	0.174886	2.24164	12.8177	3.68007	0.630418	0.878662	Nodiff	K05461
gene-F2P79_022954	1.20826	0.174886	2.24164	12.8177	3.68007	0.630418	0.878662	Nodiff	-
gene-F2P79_001049	0.604132	0.0874429	1.12082	12.8177	3.68007	0.858893	1	Nodiff	K09219
gene-F2P79_004736	0.604132	0.0874429	1.12082	12.8177	3.68007	0.858893	1	Nodiff	K17479
gene-F2P79_006006	0.604132	0.0874429	1.12082	12.8177	3.68007	0.858893	1	Nodiff	K17533
gene-F2P79_007956	0.604132	0.0874429	1.12082	12.8177	3.68007	0.858893	1	Nodiff	-
gene-F2P79_008346	0.604132	0.0874429	1.12082	12.8177	3.68007	0.858893	1	Nodiff	K00678
gene-F2P79_009343	0.604132	0.0874429	1.12082	12.8177	3.68007	0.858893	1	Nodiff	-
gene-F2P79_010146	0.604132	0.0874429	1.12082	12.8177	3.68007	0.858893	1	Nodiff	-
gene-F2P79_011631	0.604132	0.0874429	1.12082	12.8177	3.68007	0.858893	1	Nodiff	-
gene-F2P79_011663	0.604132	0.0874429	1.12082	12.8177	3.68007	0.858893	1	Nodiff	-
gene-F2P79_013934	0.604132	0.0874429	1.12082	12.8177	3.68007	0.858893	1	Nodiff	-
gene-F2P79_016454	0.604132	0.0874429	1.12082	12.8177	3.68007	0.858893	1	Nodiff	-
gene-F2P79_017038	0.604132	0.0874429	1.12082	12.8177	3.68007	0.858893	1	Nodiff	-
gene-F2P79_019318	0.604132	0.0874429	1.12082	12.8177	3.68007	0.858893	1	Nodiff	-
gene-F2P79_023092	0.604132	0.0874429	1.12082	12.8177	3.68007	0.858893	1	Nodiff	-
gene-F2P79_024312	0.604132	0.0874429	1.12082	12.8177	3.68007	0.858893	1	Nodiff	-
gene-F2P79_025801	0.604132	0.0874429	1.12082	12.8177	3.68007	0.858893	1	Nodiff	-
gene-F2P79_006472	61.5605	8.92107	114.2	12.8011	3.6782	0.0001151	0.000684784	Up Regulation	-
gene-F2P79_022378	303.849	44.0789	563.618	12.7866	3.67656	2.03e-25	1.92e-23	Up Regulation	-
gene-F2P79_012680	1276.47	185.178	2367.76	12.7864	3.67654	2.73e-33	4.36e-31	Up Regulation	K08559
gene-F2P79_025473	1.29852	0.188475	2.40857	12.7793	3.67573	0.64278	0.888751	Nodiff	-
gene-F2P79_011273	5.48511	0.796243	10.174	12.7775	3.67553	0.124897	0.27933	Nodiff	K19738
gene-F2P79_026018	16.2633	2.36431	30.1623	12.7574	3.67326	0.00536301	0.0199898	Up Regulation	K07418
gene-F2P79_007739	1.25379	0.182469	2.32511	12.7425	3.67157	0.636753	0.88407	Nodiff	K06555
gene-F2P79_018272	1.25379	0.182469	2.32511	12.7425	3.67157	0.636753	0.88407	Nodiff	K05849
gene-F2P79_021411	4.77629	0.695212	8.85736	12.7405	3.67135	0.249139	0.472775	Nodiff	K06051
gene-F2P79_000369	51.0528	7.43424	94.6714	12.7345	3.67067	3.56e-06	3e-05	Up Regulation	K12496
gene-F2P79_018337	1.79952	0.262329	3.33672	12.7196	3.66898	0.482093	0.739807	Nodiff	-
gene-F2P79_008269	1.94897	0.285079	3.61285	12.6732	3.66371	0.575596	0.831884	Nodiff	K10656
gene-F2P79_008579	1.94897	0.285079	3.61285	12.6732	3.66371	0.575596	0.831884	Nodiff	K19503
gene-F2P79_005979	1.29931	0.190053	2.40857	12.6732	3.66371	0.642885	0.888751	Nodiff	-
gene-F2P79_014526	1.29931	0.190053	2.40857	12.6732	3.66371	0.642885	0.888751	Nodiff	-
gene-F2P79_005331	0.649656	0.0950263	1.20428	12.6732	3.66371	0.870405	1	Nodiff	-
gene-F2P79_005636	0.649656	0.0950263	1.20428	12.6732	3.66371	0.870405	1	Nodiff	-
gene-F2P79_007421	0.649656	0.0950263	1.20428	12.6732	3.66371	0.870405	1	Nodiff	-
gene-F2P79_009579	0.649656	0.0950263	1.20428	12.6732	3.66371	0.870405	1	Nodiff	K06509
gene-F2P79_011078	0.649656	0.0950263	1.20428	12.6732	3.66371	0.870405	1	Nodiff	K12006
gene-F2P79_011308	0.649656	0.0950263	1.20428	12.6732	3.66371	0.870405	1	Nodiff	K08146
gene-F2P79_013218	0.649656	0.0950263	1.20428	12.6732	3.66371	0.870405	1	Nodiff	K01346
[truncated: 2,368 more rows]
